# Supplementary material for: Comparison of methods and resources for cell-cell communication inference from single-cell RNA-Seq data
Source: Nat Commun. 2022 Jun 9;13:3224. doi: 10.1038/s41467-022-30755-0 (PMC9184522; doi:10.1038/s41467-022-30755-0)
Supplement: Supplementary file 4 — Source Data [file 41467_2022_30755_MOESM4_ESM.xlsx]

## Sheet: Figure3A
entity	resource	name	omnipath	value	perc	.group
Transmitters	Baccin2019	n_shared	FALSE	611	94	40
Transmitters	Baccin2019	n_unique	FALSE	37	6	40
Transmitters	CellCall	n_shared	FALSE	271	98	37
Transmitters	CellCall	n_unique	FALSE	5	2	37
Transmitters	CellChatDB	n_shared	FALSE	518	96	42
Transmitters	CellChatDB	n_unique	FALSE	23	4	42
Transmitters	Cellinker	n_shared	FALSE	852	70	47
Transmitters	Cellinker	n_unique	FALSE	371	30	47
Transmitters	CellPhoneDB	n_shared	FALSE	486	97	38
Transmitters	CellPhoneDB	n_unique	FALSE	15	3	38
Transmitters	CellTalkDB	n_shared	FALSE	791	97	46
Transmitters	CellTalkDB	n_unique	FALSE	24	3	46
Transmitters	ConnDB2020	n_shared	FALSE	767	94	43
Transmitters	ConnDB2020	n_unique	FALSE	50	6	43
Transmitters	EMBRACE	n_shared	FALSE	462	100	39
Transmitters	EMBRACE	n_unique	FALSE	2	0	39
Transmitters	GuidePharm	n_shared	FALSE	292	99	35
Transmitters	GuidePharm	n_unique	FALSE	2	1	35
Transmitters	HPMR	n_shared	FALSE	335	92	34
Transmitters	HPMR	n_unique	FALSE	30	8	34
Transmitters	ICELLNET	n_shared	FALSE	317	100	36
Transmitters	ICELLNET	n_unique	FALSE	1	0	36
Transmitters	iTALK	n_shared	FALSE	717	100	44
Transmitters	iTALK	n_unique	FALSE	0	0	44
Transmitters	Kirouac2010	n_shared	FALSE	137	96	33
Transmitters	Kirouac2010	n_unique	FALSE	6	4	33
Transmitters	LRdb	n_shared	FALSE	798	99	45
Transmitters	LRdb	n_unique	FALSE	6	1	45
Transmitters	OmniPath	n_shared	TRUE	1172	96	48
Transmitters	OmniPath	n_unique	TRUE	50	4	48
Transmitters	Ramilowski	n_shared	FALSE	642	100	41
Transmitters	Ramilowski	n_unique	FALSE	0	0	41
Receivers	Baccin2019	n_shared	FALSE	578	95	24
Receivers	Baccin2019	n_unique	FALSE	30	5	24
Receivers	CellCall	n_shared	FALSE	194	99	21
Receivers	CellCall	n_unique	FALSE	1	1	21
Receivers	CellChatDB	n_shared	FALSE	433	96	26
Receivers	CellChatDB	n_unique	FALSE	17	4	26
Receivers	Cellinker	n_shared	FALSE	762	75	31
Receivers	Cellinker	n_unique	FALSE	253	25	31
Receivers	CellPhoneDB	n_shared	FALSE	429	93	22
Receivers	CellPhoneDB	n_unique	FALSE	32	7	22
Receivers	CellTalkDB	n_shared	FALSE	742	95	30
Receivers	CellTalkDB	n_unique	FALSE	41	5	30
Receivers	ConnDB2020	n_shared	FALSE	660	96	27
Receivers	ConnDB2020	n_unique	FALSE	24	4	27
Receivers	EMBRACE	n_shared	FALSE	471	100	23
Receivers	EMBRACE	n_unique	FALSE	0	0	23
Receivers	GuidePharm	n_shared	FALSE	242	100	19
Receivers	GuidePharm	n_unique	FALSE	1	0	19
Receivers	HPMR	n_shared	FALSE	431	87	18
Receivers	HPMR	n_unique	FALSE	63	13	18
Receivers	ICELLNET	n_shared	FALSE	251	100	20
Receivers	ICELLNET	n_unique	FALSE	1	0	20
Receivers	iTALK	n_shared	FALSE	703	100	28
Receivers	iTALK	n_unique	FALSE	0	0	28
Receivers	Kirouac2010	n_shared	FALSE	81	100	17
Receivers	Kirouac2010	n_unique	FALSE	0	0	17
Receivers	LRdb	n_shared	FALSE	749	100	29
Receivers	LRdb	n_unique	FALSE	0	0	29
Receivers	OmniPath	n_shared	TRUE	876	96	32
Receivers	OmniPath	n_unique	TRUE	36	4	32
Receivers	Ramilowski	n_shared	FALSE	592	100	25
Receivers	Ramilowski	n_unique	FALSE	0	0	25
Interactions	Baccin2019	n_shared	FALSE	1543	89	8
Interactions	Baccin2019	n_unique	FALSE	183	11	8
Interactions	CellCall	n_shared	FALSE	865	97	5
Interactions	CellCall	n_unique	FALSE	28	3	5
Interactions	CellChatDB	n_shared	FALSE	1573	79	10
Interactions	CellChatDB	n_unique	FALSE	412	21	10
Interactions	Cellinker	n_shared	FALSE	2405	61	15
Interactions	Cellinker	n_unique	FALSE	1557	39	15
Interactions	CellPhoneDB	n_shared	FALSE	1255	89	6
Interactions	CellPhoneDB	n_unique	FALSE	150	11	6
Interactions	CellTalkDB	n_shared	FALSE	3281	94	14
Interactions	CellTalkDB	n_unique	FALSE	192	6	14
Interactions	ConnDB2020	n_shared	FALSE	2127	92	11
Interactions	ConnDB2020	n_unique	FALSE	186	8	11
Interactions	EMBRACE	n_shared	FALSE	1677	99	7
Interactions	EMBRACE	n_unique	FALSE	9	1	7
Interactions	GuidePharm	n_shared	FALSE	633	94	3
Interactions	GuidePharm	n_unique	FALSE	37	6	3
Interactions	HPMR	n_shared	FALSE	488	82	2
Interactions	HPMR	n_unique	FALSE	108	18	2
Interactions	ICELLNET	n_shared	FALSE	827	98	4
Interactions	ICELLNET	n_unique	FALSE	19	2	4
Interactions	iTALK	n_shared	FALSE	2636	100	12
Interactions	iTALK	n_unique	FALSE	3	0	12
Interactions	Kirouac2010	n_shared	FALSE	136	89	1
Interactions	Kirouac2010	n_unique	FALSE	16	11	1
Interactions	LRdb	n_shared	FALSE	3260	98	13
Interactions	LRdb	n_unique	FALSE	50	2	13
Interactions	OmniPath	n_shared	TRUE	4486	92	16
Interactions	OmniPath	n_unique	TRUE	414	8	16
Interactions	Ramilowski	n_shared	FALSE	1946	100	9
Interactions	Ramilowski	n_unique	FALSE	0	0	9

## Sheet: Figure3B
resource	name	value
Baccin2019	Baccin2019	1
Baccin2019	CellCall	0.213062
Baccin2019	CellChatDB	0.240307
Baccin2019	Cellinker	0.283394
Baccin2019	CellPhoneDB	0.230255
Baccin2019	CellTalkDB	0.355671
Baccin2019	ConnDB2020	0.493713
Baccin2019	EMBRACE	0.459367
Baccin2019	GuidePharm	0.210712
Baccin2019	HPMR	0.187117
Baccin2019	ICELLNET	0.15233
Baccin2019	iTALK	0.461332
Baccin2019	Kirouac2010	0.0556492
Baccin2019	LRdb	0.380861
Baccin2019	Ramilowski	0.572591
Baccin2019	OmniPath	0.250189
CellCall	Baccin2019	0.213062
CellCall	CellCall	1
CellCall	CellChatDB	0.307587
CellCall	Cellinker	0.185882
CellCall	CellPhoneDB	0.22234
CellCall	CellTalkDB	0.173025
CellCall	ConnDB2020	0.239273
CellCall	EMBRACE	0.162759
CellCall	GuidePharm	0.248403
CellCall	HPMR	0.125472
CellCall	ICELLNET	0.215234
CellCall	iTALK	0.202588
CellCall	Kirouac2010	0.112886
CellCall	LRdb	0.175664
CellCall	Ramilowski	0.241364
CellCall	OmniPath	0.141928
CellChatDB	Baccin2019	0.240307
CellChatDB	CellCall	0.307587
CellChatDB	CellChatDB	1
CellChatDB	Cellinker	0.281957
CellChatDB	CellPhoneDB	0.319066
CellChatDB	CellTalkDB	0.237361
CellChatDB	ConnDB2020	0.294188
CellChatDB	EMBRACE	0.217983
CellChatDB	GuidePharm	0.213437
CellChatDB	HPMR	0.134505
CellChatDB	ICELLNET	0.251547
CellChatDB	iTALK	0.26477
CellChatDB	Kirouac2010	0.0594943
CellChatDB	LRdb	0.24325
CellChatDB	Ramilowski	0.263175
CellChatDB	OmniPath	0.216431
Cellinker	Baccin2019	0.283394
Cellinker	CellCall	0.185882
Cellinker	CellChatDB	0.281957
Cellinker	Cellinker	1
Cellinker	CellPhoneDB	0.193462
Cellinker	CellTalkDB	0.332915
Cellinker	ConnDB2020	0.390736
Cellinker	EMBRACE	0.259871
Cellinker	GuidePharm	0.13613
Cellinker	HPMR	0.0951466
Cellinker	ICELLNET	0.134765
Cellinker	iTALK	0.364407
Cellinker	Kirouac2010	0.0305611
Cellinker	LRdb	0.339473
Cellinker	Ramilowski	0.395041
Cellinker	OmniPath	0.494183
CellPhoneDB	Baccin2019	0.230255
CellPhoneDB	CellCall	0.22234
CellPhoneDB	CellChatDB	0.319066
CellPhoneDB	Cellinker	0.193462
CellPhoneDB	CellPhoneDB	1
CellPhoneDB	CellTalkDB	0.245023
CellPhoneDB	ConnDB2020	0.285615
CellPhoneDB	EMBRACE	0.192515
CellPhoneDB	GuidePharm	0.29203
CellPhoneDB	HPMR	0.144082
CellPhoneDB	ICELLNET	0.416614
CellPhoneDB	iTALK	0.253953
CellPhoneDB	Kirouac2010	0.0693681
CellPhoneDB	LRdb	0.225312
CellPhoneDB	Ramilowski	0.280474
CellPhoneDB	OmniPath	0.175648
CellTalkDB	Baccin2019	0.355671
CellTalkDB	CellCall	0.173025
CellTalkDB	CellChatDB	0.237361
CellTalkDB	Cellinker	0.332915
CellTalkDB	CellPhoneDB	0.245023
CellTalkDB	CellTalkDB	1
CellTalkDB	ConnDB2020	0.492776
CellTalkDB	EMBRACE	0.448344
CellTalkDB	GuidePharm	0.162132
CellTalkDB	HPMR	0.115712
CellTalkDB	ICELLNET	0.14684
CellTalkDB	iTALK	0.682356
CellTalkDB	Kirouac2010	0.0339418
CellTalkDB	LRdb	0.840706
CellTalkDB	Ramilowski	0.535998
CellTalkDB	OmniPath	0.479067
ConnDB2020	Baccin2019	0.493713
ConnDB2020	CellCall	0.239273
ConnDB2020	CellChatDB	0.294188
ConnDB2020	Cellinker	0.390736
ConnDB2020	CellPhoneDB	0.285615
ConnDB2020	CellTalkDB	0.492776
ConnDB2020	ConnDB2020	1
ConnDB2020	EMBRACE	0.435391
ConnDB2020	GuidePharm	0.223544
ConnDB2020	HPMR	0.16267
ConnDB2020	ICELLNET	0.199317
ConnDB2020	iTALK	0.592283
ConnDB2020	Kirouac2010	0.0493827
ConnDB2020	LRdb	0.518909
ConnDB2020	Ramilowski	0.724291
ConnDB2020	OmniPath	0.370772
EMBRACE	Baccin2019	0.459367
EMBRACE	CellCall	0.162759
EMBRACE	CellChatDB	0.217983
EMBRACE	Cellinker	0.259871
EMBRACE	CellPhoneDB	0.192515
EMBRACE	CellTalkDB	0.448344
EMBRACE	ConnDB2020	0.435391
EMBRACE	EMBRACE	1
EMBRACE	GuidePharm	0.137615
EMBRACE	HPMR	0.139291
EMBRACE	ICELLNET	0.122838
EMBRACE	iTALK	0.629002
EMBRACE	Kirouac2010	0.036661
EMBRACE	LRdb	0.489565
EMBRACE	Ramilowski	0.542906
EMBRACE	OmniPath	0.24405
GuidePharm	Baccin2019	0.210712
GuidePharm	CellCall	0.248403
GuidePharm	CellChatDB	0.213437
GuidePharm	Cellinker	0.13613
GuidePharm	CellPhoneDB	0.29203
GuidePharm	CellTalkDB	0.162132
GuidePharm	ConnDB2020	0.223544
GuidePharm	EMBRACE	0.137615
GuidePharm	GuidePharm	1
GuidePharm	HPMR	0.188732
GuidePharm	ICELLNET	0.291312
GuidePharm	iTALK	0.208988
GuidePharm	Kirouac2010	0.121419
GuidePharm	LRdb	0.169213
GuidePharm	Ramilowski	0.255881
GuidePharm	OmniPath	0.108899
HPMR	Baccin2019	0.187117
HPMR	CellCall	0.125472
HPMR	CellChatDB	0.134505
HPMR	Cellinker	0.0951466
HPMR	CellPhoneDB	0.144082
HPMR	CellTalkDB	0.115712
HPMR	ConnDB2020	0.16267
HPMR	EMBRACE	0.139291
HPMR	GuidePharm	0.188732
HPMR	HPMR	1
HPMR	ICELLNET	0.121306
HPMR	iTALK	0.15577
HPMR	Kirouac2010	0.0887918
HPMR	LRdb	0.125324
HPMR	Ramilowski	0.190075
HPMR	OmniPath	0.0844515
ICELLNET	Baccin2019	0.15233
ICELLNET	CellCall	0.215234
ICELLNET	CellChatDB	0.251547
ICELLNET	Cellinker	0.134765
ICELLNET	CellPhoneDB	0.416614
ICELLNET	CellTalkDB	0.14684
ICELLNET	ConnDB2020	0.199317
ICELLNET	EMBRACE	0.122838
ICELLNET	GuidePharm	0.291312
ICELLNET	HPMR	0.121306
ICELLNET	ICELLNET	1
ICELLNET	iTALK	0.17657
ICELLNET	Kirouac2010	0.105205
ICELLNET	LRdb	0.154765
ICELLNET	Ramilowski	0.190618
ICELLNET	OmniPath	0.118769
iTALK	Baccin2019	0.461332
iTALK	CellCall	0.202588
iTALK	CellChatDB	0.26477
iTALK	Cellinker	0.364407
iTALK	CellPhoneDB	0.253953
iTALK	CellTalkDB	0.682356
iTALK	ConnDB2020	0.592283
iTALK	EMBRACE	0.629002
iTALK	GuidePharm	0.208988
iTALK	HPMR	0.15577
iTALK	ICELLNET	0.17657
iTALK	iTALK	1
iTALK	Kirouac2010	0.0429746
iTALK	LRdb	0.772118
iTALK	Ramilowski	0.737401
iTALK	OmniPath	0.350107
Kirouac2010	Baccin2019	0.0556492
Kirouac2010	CellCall	0.112886
Kirouac2010	CellChatDB	0.0594943
Kirouac2010	Cellinker	0.0305611
Kirouac2010	CellPhoneDB	0.0693681
Kirouac2010	CellTalkDB	0.0339418
Kirouac2010	ConnDB2020	0.0493827
Kirouac2010	EMBRACE	0.036661
Kirouac2010	GuidePharm	0.121419
Kirouac2010	HPMR	0.0887918
Kirouac2010	ICELLNET	0.105205
Kirouac2010	iTALK	0.0429746
Kirouac2010	Kirouac2010	1
Kirouac2010	LRdb	0.0346683
Kirouac2010	Ramilowski	0.0563948
Kirouac2010	OmniPath	0.0232935
LRdb	Baccin2019	0.380861
LRdb	CellCall	0.175664
LRdb	CellChatDB	0.24325
LRdb	Cellinker	0.339473
LRdb	CellPhoneDB	0.225312
LRdb	CellTalkDB	0.840706
LRdb	ConnDB2020	0.518909
LRdb	EMBRACE	0.489565
LRdb	GuidePharm	0.169213
LRdb	HPMR	0.125324
LRdb	ICELLNET	0.154765
LRdb	iTALK	0.772118
LRdb	Kirouac2010	0.0346683
LRdb	LRdb	1
LRdb	Ramilowski	0.584564
LRdb	OmniPath	0.442122
Ramilowski	Baccin2019	0.572591
Ramilowski	CellCall	0.241364
Ramilowski	CellChatDB	0.263175
Ramilowski	Cellinker	0.395041
Ramilowski	CellPhoneDB	0.280474
Ramilowski	CellTalkDB	0.535998
Ramilowski	ConnDB2020	0.724291
Ramilowski	EMBRACE	0.542906
Ramilowski	GuidePharm	0.255881
Ramilowski	HPMR	0.190075
Ramilowski	ICELLNET	0.190618
Ramilowski	iTALK	0.737401
Ramilowski	Kirouac2010	0.0563948
Ramilowski	LRdb	0.584564
Ramilowski	Ramilowski	1
Ramilowski	OmniPath	0.300285
OmniPath	Baccin2019	0.250189
OmniPath	CellCall	0.141928
OmniPath	CellChatDB	0.216431
OmniPath	Cellinker	0.494183
OmniPath	CellPhoneDB	0.175648
OmniPath	CellTalkDB	0.479067
OmniPath	ConnDB2020	0.370772
OmniPath	EMBRACE	0.24405
OmniPath	GuidePharm	0.108899
OmniPath	HPMR	0.0844515
OmniPath	ICELLNET	0.118769
OmniPath	iTALK	0.350107
OmniPath	Kirouac2010	0.0232935
OmniPath	LRdb	0.442122
OmniPath	Ramilowski	0.300285
OmniPath	OmniPath	1

## Sheet: Figure4A
resource	pathway	n	perc
OmniPath	Hedgehog	166	0.0116271
OmniPath	Innate immune pathways	8	0.000560342
OmniPath	JAK/STAT	2593	0.181621
OmniPath	Notch	1109	0.0776774
OmniPath	Nuclear hormone receptor	29	0.00203124
OmniPath	Receptor tyrosine kinase	4828	0.338166
OmniPath	T-cell receptor	86	0.00602367
OmniPath	TGF	4261	0.298452
OmniPath	Toll-like receptor	8	0.000560342
OmniPath	WNT	1189	0.0832808
Cellinker	Hedgehog	192	0.0177449
Cellinker	Innate immune pathways	6	0.000554529
Cellinker	JAK/STAT	2711	0.250555
Cellinker	Notch	848	0.0783734
Cellinker	Nuclear hormone receptor	29	0.00268022
Cellinker	Receptor tyrosine kinase	3655	0.3378
Cellinker	T-cell receptor	47	0.00434381
Cellinker	TGF	2440	0.225508
Cellinker	Toll-like receptor	8	0.000739372
Cellinker	WNT	884	0.0817006
CellTalkDB	Hedgehog	193	0.0236897
CellTalkDB	Innate immune pathways	2	0.000245489
CellTalkDB	JAK/STAT	1594	0.195655
CellTalkDB	Notch	947	0.116239
CellTalkDB	Nuclear hormone receptor	29	0.00355959
CellTalkDB	Receptor tyrosine kinase	2858	0.350804
CellTalkDB	T-cell receptor	2	0.000245489
CellTalkDB	TGF	1919	0.235547
CellTalkDB	Toll-like receptor	8	0.000981957
CellTalkDB	WNT	595	0.073033
LRdb	Hedgehog	193	0.0241522
LRdb	Innate immune pathways	2	0.000250282
LRdb	JAK/STAT	1547	0.193593
LRdb	Notch	926	0.11588
LRdb	Nuclear hormone receptor	29	0.00362908
LRdb	Receptor tyrosine kinase	2822	0.353147
LRdb	T-cell receptor	2	0.000250282
LRdb	TGF	1919	0.240145
LRdb	Toll-like receptor	8	0.00100113
LRdb	WNT	543	0.0679514
iTALK	Hedgehog	186	0.0246684
iTALK	Innate immune pathways	2	0.000265252
iTALK	JAK/STAT	1543	0.204642
iTALK	Notch	890	0.118037
iTALK	Nuclear hormone receptor	29	0.00384615
iTALK	Receptor tyrosine kinase	2671	0.354244
iTALK	T-cell receptor	2	0.000265252
iTALK	TGF	1713	0.227188
iTALK	Toll-like receptor	8	0.00106101
iTALK	WNT	496	0.0657825
ConnDB2020	Hedgehog	192	0.0272882
ConnDB2020	Innate immune pathways	2	0.000284252
ConnDB2020	JAK/STAT	1583	0.224986
ConnDB2020	Notch	911	0.129477
ConnDB2020	Nuclear hormone receptor	29	0.00412166
ConnDB2020	Receptor tyrosine kinase	2318	0.329449
ConnDB2020	T-cell receptor	2	0.000284252
ConnDB2020	TGF	1526	0.216885
ConnDB2020	Toll-like receptor	8	0.00113701
ConnDB2020	WNT	465	0.0660887
CellCall	Hedgehog	24	0.00352009
CellCall	JAK/STAT	1711	0.250953
CellCall	Notch	585	0.0858023
CellCall	Nuclear hormone receptor	29	0.00425345
CellCall	Receptor tyrosine kinase	2419	0.354796
CellCall	TGF	1173	0.172045
CellCall	Toll-like receptor	8	0.00117336
CellCall	WNT	869	0.127457
Baccin2019	Hedgehog	186	0.027466
Baccin2019	JAK/STAT	1087	0.160514
Baccin2019	Notch	864	0.127584
Baccin2019	Receptor tyrosine kinase	2661	0.392942
Baccin2019	TGF	1552	0.229179
Baccin2019	Toll-like receptor	4	0.000590667
Baccin2019	WNT	418	0.0617247
Ramilowski	Hedgehog	186	0.0279868
Ramilowski	Innate immune pathways	2	0.000300933
Ramilowski	JAK/STAT	1522	0.22901
Ramilowski	Notch	794	0.11947
Ramilowski	Nuclear hormone receptor	29	0.00436353
Ramilowski	Receptor tyrosine kinase	2188	0.329221
Ramilowski	T-cell receptor	2	0.000300933
Ramilowski	TGF	1506	0.226602
Ramilowski	Toll-like receptor	8	0.00120373
Ramilowski	WNT	409	0.0615408
CellChatDB	Hedgehog	120	0.0181132
CellChatDB	JAK/STAT	1297	0.195774
CellChatDB	Notch	504	0.0760755
CellChatDB	Nuclear hormone receptor	29	0.00437736
CellChatDB	Receptor tyrosine kinase	2043	0.308377
CellChatDB	TGF	1852	0.279547
CellChatDB	Toll-like receptor	8	0.00120755
CellChatDB	WNT	772	0.116528
EMBRACE	Hedgehog	186	0.0310881
EMBRACE	JAK/STAT	606	0.101287
EMBRACE	Notch	694	0.115995
EMBRACE	Receptor tyrosine kinase	2481	0.414675
EMBRACE	TGF	1555	0.259903
EMBRACE	WNT	461	0.0770516
CellPhoneDB	JAK/STAT	1683	0.290824
CellPhoneDB	Notch	516	0.0891654
CellPhoneDB	Nuclear hormone receptor	29	0.00501123
CellPhoneDB	Receptor tyrosine kinase	1688	0.291688
CellPhoneDB	TGF	1682	0.290651
CellPhoneDB	Toll-like receptor	12	0.00207361
CellPhoneDB	WNT	177	0.0305858
ICELLNET	Hedgehog	42	0.0094552
ICELLNET	JAK/STAT	1542	0.347141
ICELLNET	Notch	440	0.0990545
ICELLNET	Nuclear hormone receptor	17	0.0038271
ICELLNET	Receptor tyrosine kinase	858	0.193156
ICELLNET	TGF	1530	0.344439
ICELLNET	Toll-like receptor	8	0.00180099
ICELLNET	WNT	5	0.00112562
HPMR	Hedgehog	114	0.0279961
HPMR	JAK/STAT	974	0.239194
HPMR	Notch	336	0.0825147
HPMR	Nuclear hormone receptor	8	0.00196464
HPMR	Receptor tyrosine kinase	1417	0.347986
HPMR	TGF	1094	0.268664
HPMR	Toll-like receptor	4	0.000982318
HPMR	WNT	125	0.0306974
GuidePharm	JAK/STAT	1509	0.424712
GuidePharm	Nuclear hormone receptor	9	0.00253307
GuidePharm	Receptor tyrosine kinase	580	0.163242
GuidePharm	TGF	1447	0.407261
GuidePharm	Toll-like receptor	8	0.00225162
Kirouac2010	Hedgehog	96	0.0676533
Kirouac2010	JAK/STAT	219	0.154334
Kirouac2010	Notch	280	0.197322
Kirouac2010	Receptor tyrosine kinase	501	0.353066
Kirouac2010	TGF	290	0.204369
Kirouac2010	WNT	33	0.0232558

## Sheet: Figure4B
pathway	resource	pval	padj	enrichment
Hedgehog	CellPhoneDB	1.15599e-50	1.54132e-49	-6.71211
Hedgehog	GuidePharm	5.25912e-31	3.65852e-30	-6.71211
Innate immune pathways	Baccin2019	0.39952	0.488362	-6.71211
Innate immune pathways	CellCall	0.399846	0.488362	-6.71211
Innate immune pathways	CellChatDB	0.398712	0.488362	-6.71211
Innate immune pathways	CellPhoneDB	0.637688	0.712896	-6.71211
Innate immune pathways	EMBRACE	0.641606	0.712896	-6.71211
Innate immune pathways	GuidePharm	1	1	-6.71211
Innate immune pathways	HPMR	1	1	-6.71211
Innate immune pathways	ICELLNET	0.624252	0.703383	-6.71211
Innate immune pathways	Kirouac2010	1	1	-6.71211
Notch	GuidePharm	1.49314e-163	1.19451e-161	-6.71211
Nuclear hormone receptor	Baccin2019	1.27165e-09	4.52142e-09	-6.71211
Nuclear hormone receptor	EMBRACE	1.50428e-08	4.81369e-08	-6.71211
Nuclear hormone receptor	Kirouac2010	0.0251293	0.0394184	-6.71211
T-cell receptor	Baccin2019	0.000182227	0.000404949	-6.71211
T-cell receptor	CellCall	0.000185374	0.000406299	-6.71211
T-cell receptor	CellChatDB	0.000179789	0.000404949	-6.71211
T-cell receptor	CellPhoneDB	0.000620895	0.00127363	-6.71211
T-cell receptor	EMBRACE	0.000656021	0.00132865	-6.71211
T-cell receptor	GuidePharm	0.0162575	0.026012	-6.71211
T-cell receptor	HPMR	0.00717168	0.0127496	-6.71211
T-cell receptor	ICELLNET	0.00486842	0.00875221	-6.71211
T-cell receptor	Kirouac2010	0.271025	0.361367	-6.71211
Toll-like receptor	EMBRACE	0.00472469	0.00859034	-6.71211
Toll-like receptor	Kirouac2010	0.409618	0.496506	-6.71211
WNT	GuidePharm	1.23695e-112	3.29854e-111	-6.71211
WNT	ICELLNET	1.03756e-130	4.15022e-129	-6.10191
T-cell receptor	OmniPath	3.14824e-39	3.14824e-38	3.31465
Hedgehog	CellCall	6.39447e-32	4.65052e-31	-2.5519
T-cell receptor	CellTalkDB	0.00217806	0.00419867	-2.5268
T-cell receptor	LRdb	0.00214928	0.00419371	-2.49664
T-cell receptor	iTALK	0.00451946	0.00831164	-2.40631
T-cell receptor	ConnDB2020	0.00953785	0.0164965	-2.29924
T-cell receptor	Ramilowski	0.0131978	0.0219964	-2.21137
T-cell receptor	Cellinker	8.10848e-14	3.60377e-13	2.14042
Hedgehog	Kirouac2010	7.99454e-26	4.7375e-25	1.93762
Innate immune pathways	OmniPath	0.0095886	0.0164965	1.71415
WNT	Kirouac2010	7.1563e-15	3.57815e-14	-1.65056
Innate immune pathways	Cellinker	0.0279497	0.0429995	1.58139
JAK/STAT	GuidePharm	5.7437e-170	9.18993e-168	1.44932
Receptor tyrosine kinase	GuidePharm	3.49542e-119	1.11854e-117	-1.39595
JAK/STAT	EMBRACE	1.66987e-134	8.90599e-133	-1.37958
WNT	CellPhoneDB	3.60661e-39	3.39445e-38	-1.27895
WNT	HPMR	1.67395e-27	1.07133e-26	-1.25875
Toll-like receptor	GuidePharm	0.026552	0.0412458	1.23459
Notch	Kirouac2010	2.95301e-29	1.96867e-28	1.18937
Toll-like receptor	CellPhoneDB	0.0157473	0.0254502	1.14318
Receptor tyrosine kinase	ICELLNET	1.51918e-99	3.4724e-98	-1.10215
WNT	CellCall	8.92522e-72	1.42804e-70	1.07126
Hedgehog	ICELLNET	1.3553e-07	3.94268e-07	-1.07063
TGF	GuidePharm	3.62348e-91	7.24696e-90	1.04958
JAK/STAT	ICELLNET	9.86861e-88	1.75442e-86	0.962992
Toll-like receptor	OmniPath	0.0866194	0.124857	-0.930978
WNT	CellChatDB	4.69288e-48	5.77585e-47	0.904348
Toll-like receptor	ICELLNET	0.0883893	0.12627	0.899482
Hedgehog	OmniPath	4.30851e-14	1.96961e-13	-0.823561
Toll-like receptor	Baccin2019	0.422368	0.508112	-0.800251
Nuclear hormone receptor	CellPhoneDB	0.00876418	0.0154096	0.798074
Hedgehog	EMBRACE	2.34817e-10	8.94541e-10	0.764317
TGF	CellCall	3.98462e-63	5.7958e-62	-0.757561
TGF	ICELLNET	2.51834e-42	2.87811e-41	0.652205
Nuclear hormone receptor	OmniPath	0.021279	0.0337094	-0.6346
JAK/STAT	Kirouac2010	5.23599e-10	1.904e-09	-0.633552
Nuclear hormone receptor	HPMR	0.303432	0.394709	-0.63264
Hedgehog	Ramilowski	4.55575e-07	1.27881e-06	0.598491
JAK/STAT	Baccin2019	2.76243e-36	2.20995e-35	-0.592152
Nuclear hormone receptor	CellChatDB	0.0473351	0.0706825	0.59012
Nuclear hormone receptor	Ramilowski	0.0477107	0.0706825	0.585234
Hedgehog	HPMR	9.16938e-05	0.00021575	0.580907
JAK/STAT	CellPhoneDB	1.32439e-38	1.17724e-37	0.575861
Hedgehog	Baccin2019	1.47503e-06	3.86894e-06	0.568793
Hedgehog	ConnDB2020	1.44474e-06	3.85265e-06	0.559993
Nuclear hormone receptor	CellCall	0.0656918	0.0955518	0.545755
Receptor tyrosine kinase	EMBRACE	1.73881e-41	1.85473e-40	0.533115
Nuclear hormone receptor	ConnDB2020	0.0893442	0.126505	0.497038
Toll-like receptor	Cellinker	0.425993	0.508648	-0.478352
Notch	ConnDB2020	5.59537e-18	3.0871e-17	0.478233
Innate immune pathways	Ramilowski	0.657374	0.725378	0.470419
Notch	Baccin2019	1.58417e-15	8.17636e-15	0.450334
Notch	CellChatDB	5.46822e-11	2.18729e-10	-0.433876
Notch	OmniPath	2.00119e-20	1.14354e-19	-0.428619
TGF	Kirouac2010	9.70633e-06	2.38925e-05	-0.414808
Notch	Cellinker	1.91848e-14	9.30173e-14	-0.399825
Hedgehog	iTALK	0.000582903	0.00121123	0.398476
Receptor tyrosine kinase	Baccin2019	3.07868e-26	1.89457e-25	0.397633
JAK/STAT	OmniPath	2.12633e-33	1.62006e-32	-0.392511
Nuclear hormone receptor	iTALK	0.156666	0.216092	0.389596
Innate immune pathways	ConnDB2020	0.668072	0.732133	0.382571
TGF	OmniPath	2.36081e-37	1.98805e-36	0.369636
Nuclear hormone receptor	ICELLNET	0.323865	0.411257	0.36869
Hedgehog	LRdb	0.00127863	0.00252569	0.366035
WNT	OmniPath	1.42504e-12	6.00016e-12	0.344799
Hedgehog	CellTalkDB	0.00328158	0.00610526	0.335162
Notch	Ramilowski	9.56791e-09	3.25716e-08	0.33278
TGF	ConnDB2020	3.48247e-14	1.63881e-13	-0.320961
Notch	iTALK	1.11518e-08	3.71726e-08	0.314496
Nuclear hormone receptor	LRdb	0.286989	0.376379	0.298956
WNT	Cellinker	6.52932e-08	1.93461e-07	0.297061
Receptor tyrosine kinase	CellPhoneDB	2.86762e-12	1.17646e-11	-0.295954
Notch	HPMR	0.000363324	0.00077509	-0.292989
Toll-like receptor	CellChatDB	0.545023	0.628455	0.29107
Notch	CellTalkDB	5.54415e-08	1.70589e-07	0.289083
Toll-like receptor	Ramilowski	0.54597	0.628455	0.286199
Notch	LRdb	1.3872e-07	3.96343e-07	0.283077
TGF	CellPhoneDB	1.44509e-10	5.63937e-10	0.279647
Notch	EMBRACE	5.85158e-06	1.48612e-05	0.27879
JAK/STAT	Cellinker	9.54863e-16	5.0926e-15	0.276114
Innate immune pathways	iTALK	0.682999	0.7434	0.275509
Nuclear hormone receptor	CellTalkDB	0.342062	0.42821	0.268703
JAK/STAT	CellCall	2.63275e-10	9.79629e-10	0.267909
Nuclear hormone receptor	GuidePharm	0.754513	0.794224	-0.253389
TGF	Cellinker	1.8871e-13	8.16041e-13	-0.253296
JAK/STAT	LRdb	2.84606e-09	9.89935e-09	-0.24826
Toll-like receptor	CellCall	0.554599	0.633828	0.246839
Notch	CellCall	0.000202941	0.000438791	-0.235209
TGF	Ramilowski	5.81581e-08	1.75572e-07	-0.233732
TGF	iTALK	1.36644e-08	4.46185e-08	-0.230578
JAK/STAT	CellTalkDB	3.28847e-08	1.03168e-07	-0.228244
JAK/STAT	CellChatDB	8.79232e-07	2.38436e-06	-0.223812
TGF	Baccin2019	7.09664e-07	1.95769e-06	-0.211582
Toll-like receptor	ConnDB2020	0.694219	0.748556	0.198264
TGF	CellChatDB	1.54468e-06	3.98626e-06	0.197839
WNT	Ramilowski	0.0133503	0.0220211	-0.186221
Innate immune pathways	LRdb	0.697093	0.748556	0.18518
WNT	EMBRACE	0.0117175	0.0199447	0.183726
WNT	Baccin2019	0.0151745	0.0247747	-0.181576
Nuclear hormone receptor	Cellinker	0.578641	0.656613	-0.181236
Receptor tyrosine kinase	CellChatDB	7.47423e-06	1.86856e-05	-0.176659
Notch	CellPhoneDB	0.0126685	0.0213365	-0.169184
JAK/STAT	HPMR	0.00245707	0.00462508	0.164866
TGF	CellTalkDB	4.34937e-05	0.000105439	-0.158952
Innate immune pathways	CellTalkDB	0.70208	0.748885	0.155012
Receptor tyrosine kinase	CellCall	0.000118739	0.000271403	0.145863
Receptor tyrosine kinase	iTALK	7.75663e-05	0.000185233	0.143179
JAK/STAT	iTALK	0.000959372	0.00191874	-0.140277
Receptor tyrosine kinase	LRdb	0.000113547	0.000263299	0.136344
Hedgehog	Cellinker	0.25258	0.342481	-0.131179
Receptor tyrosine kinase	Kirouac2010	0.119012	0.167035	0.127287
Receptor tyrosine kinase	CellTalkDB	0.000568362	0.00119655	0.120495
TGF	LRdb	0.00224084	0.00426826	-0.119329
TGF	HPMR	0.0349194	0.0532105	0.110683
Receptor tyrosine kinase	HPMR	0.0455785	0.0687977	0.097106
WNT	CellTalkDB	0.133354	0.185536	0.0970207
Hedgehog	CellChatDB	0.518205	0.605203	-0.093946
Toll-like receptor	iTALK	0.849162	0.888012	0.0911538
JAK/STAT	Ramilowski	0.0621329	0.0912043	0.081578
WNT	iTALK	0.268063	0.360421	-0.077949
WNT	ConnDB2020	0.342568	0.42821	-0.0699157
JAK/STAT	ConnDB2020	0.277115	0.366433	0.0464419
TGF	EMBRACE	0.320885	0.410732	0.0438636
Receptor tyrosine kinase	OmniPath	0.201656	0.275768	0.0352417
Receptor tyrosine kinase	Cellinker	0.31231	0.402981	0.0313544
Toll-like receptor	CellTalkDB	1	1	-0.0294611
Receptor tyrosine kinase	Ramilowski	0.460135	0.545346	-0.0293049
Receptor tyrosine kinase	ConnDB2020	0.471988	0.55528	-0.0278256
Toll-like receptor	HPMR	1	1	-0.0277638
WNT	LRdb	0.730772	0.774328	-0.024244
Notch	ICELLNET	0.918131	0.953902	0.00731834
Toll-like receptor	LRdb	1	1	0.000736519

## Sheet: Figure4C
state	resource	pval	padj	enrichment
EMT	CellCall	3.59852e-09	4.87184e-08	-2.67899
EMT	GuidePharm	9.49221e-06	6.68252e-05	-2.67899
EMT	Kirouac2010	0.000700648	0.00385356	-2.67899
Hypoxia	Baccin2019	0.0141837	0.0520069	-2.67899
Hypoxia	CellCall	0.414167	0.633855	-2.67899
Hypoxia	GuidePharm	0.628953	0.819737	-2.67899
Hypoxia	HPMR	0.271613	0.478038	-2.67899
Hypoxia	Kirouac2010	1	1	-2.67899
Hypoxia	Ramilowski	0.0218039	0.075245	-2.67899
Quiescence	Baccin2019	0.621106	0.819737	-2.67899
Quiescence	CellCall	1	1	-2.67899
Quiescence	CellChatDB	1	1	-2.67899
Quiescence	Cellinker	0.39256	0.629504	-2.67899
Quiescence	ConnDB2020	0.620583	0.819737	-2.67899
Quiescence	EMBRACE	0.633433	0.819737	-2.67899
Quiescence	GuidePharm	1	1	-2.67899
Quiescence	HPMR	1	1	-2.67899
Quiescence	ICELLNET	1	1	-2.67899
Quiescence	Kirouac2010	1	1	-2.67899
Quiescence	OmniPath	0.153629	0.340514	-2.67899
Quiescence	Ramilowski	0.620108	0.819737	-2.67899
Quiescence	CellPhoneDB	0.00420884	0.0180672	2.88278
EMT	CellPhoneDB	5.1289e-09	6.01791e-08	-2.43544
EMT	ICELLNET	1.57186e-06	1.25749e-05	-2.41182
Differentiation	GuidePharm	5.2856e-21	1.86053e-19	2.08801
Inflammation	GuidePharm	4.00408e-09	5.0337e-08	1.93632
Metastasis	GuidePharm	2.71737e-35	2.39128e-33	-1.87343
Quiescence	iTALK	0.0454918	0.131255	1.79746
Quiescence	LRdb	0.0519352	0.14177	1.72999
Quiescence	CellTalkDB	0.0600276	0.157684	1.65496
Proliferation	GuidePharm	4.00944e-05	0.000252022	1.52843
Metastasis	CellCall	7.68074e-37	1.35181e-34	-1.46681
Stemness	Kirouac2010	0.00487295	0.0194918	1.38677
Proliferation	CellPhoneDB	5.79958e-08	5.37225e-07	1.30041
Metastasis	Kirouac2010	3.82082e-12	8.4058e-11	-1.25971
Angiogenesis	Kirouac2010	6.84982e-11	1.33952e-09	1.18137
Angiogenesis	CellCall	1.76386e-24	7.761e-23	1.17973
Differentiation	CellCall	1.20917e-08	1.33009e-07	1.17861
Inflammation	CellPhoneDB	6.07399e-07	5.09059e-06	1.15801
Proliferation	CellCall	0.00129952	0.00635322	1.04832
Proliferation	Kirouac2010	0.0364512	0.110611	1.03785
Hypoxia	CellTalkDB	0.0356644	0.110122	1.01932
Proliferation	OmniPath	2.88569e-06	2.1956e-05	-0.987914
Hypoxia	ICELLNET	0.157333	0.340514	0.979199
Inflammation	OmniPath	2.994e-06	2.1956e-05	-0.925117
Metastasis	ICELLNET	9.48736e-20	2.78296e-18	-0.912515
Angiogenesis	ICELLNET	1.04617e-17	2.63037e-16	0.884468
Proliferation	EMBRACE	0.00351037	0.0158417	-0.824576
Inflammation	ICELLNET	0.00759125	0.0290448	0.774437
Hypoxia	Cellinker	0.408479	0.630634	-0.76358
Angiogenesis	GuidePharm	3.13827e-07	2.76167e-06	0.76289
Inflammation	EMBRACE	0.0043827	0.0183656	-0.762763
Differentiation	OmniPath	2.38572e-09	3.49905e-08	-0.748456
Stemness	OmniPath	1.39041e-05	9.41197e-05	0.736806
Differentiation	CellPhoneDB	2.57784e-05	0.000168037	0.718458
Stemness	ICELLNET	0.174869	0.349738	-0.68982
Stemness	CellChatDB	0.0695363	0.179976	-0.689622
Stemness	Cellinker	0.000771615	0.00399424	0.688257
Differentiation	ICELLNET	0.00104304	0.005245	0.662599
Metastasis	HPMR	5.69937e-10	9.11899e-09	-0.630425
Hypoxia	EMBRACE	0.257721	0.47134	0.618841
Stemness	EMBRACE	0.0377332	0.11256	-0.615398
Inflammation	CellCall	0.0737019	0.187993	0.612206
Inflammation	HPMR	0.0479814	0.136205	0.610208
Stemness	LRdb	0.0280347	0.0900647	-0.59841
Angiogenesis	HPMR	4.47105e-08	4.3717e-07	0.585674
Proliferation	CellChatDB	0.0354203	0.110122	0.537419
Stemness	iTALK	0.056341	0.150243	-0.530186
Stemness	ConnDB2020	0.129156	0.307183	-0.501193
EMT	CellChatDB	0.0191778	0.067506	0.490271
Inflammation	Baccin2019	0.0806293	0.19987	-0.48387
Hypoxia	iTALK	0.385728	0.628594	0.475261
Stemness	Baccin2019	0.158755	0.340514	-0.465657
Hypoxia	CellPhoneDB	0.540844	0.773891	0.46516
Stemness	CellCall	0.217041	0.415209	0.464925
Differentiation	EMBRACE	0.00452872	0.0185362	-0.459088
Proliferation	ICELLNET	0.160489	0.340514	0.456649
EMT	Cellinker	0.00673048	0.0263236	0.432659
EMT	Ramilowski	0.0238718	0.0805425	0.432416
Stemness	GuidePharm	0.328788	0.55641	0.430185
Stemness	HPMR	0.214752	0.415209	0.413793
Hypoxia	LRdb	0.401035	0.629504	0.407677
Stemness	CellPhoneDB	0.167237	0.344433	0.400298
Stemness	Ramilowski	0.248528	0.465329	-0.37429
Angiogenesis	Cellinker	2.83491e-08	2.93497e-07	-0.369298
Differentiation	Cellinker	0.0117273	0.0439151	-0.36692
Differentiation	HPMR	0.0883551	0.215979	0.364245
Proliferation	LRdb	0.170293	0.344502	-0.346566
Inflammation	Kirouac2010	0.514067	0.741606	0.338259
Inflammation	Cellinker	0.156929	0.340514	-0.332322
Differentiation	CellTalkDB	0.0281452	0.0900647	-0.32119
Metastasis	OmniPath	2.00224e-10	3.52394e-09	0.312159
Stemness	CellTalkDB	0.265129	0.47134	-0.291239
Differentiation	LRdb	0.0507047	0.141651	-0.288025
Metastasis	CellPhoneDB	0.000745466	0.00397582	-0.286861
Proliferation	HPMR	0.603854	0.819737	-0.284725
EMT	ConnDB2020	0.152675	0.340514	0.273767
Hypoxia	OmniPath	0.50104	0.728786	0.270339
EMT	EMBRACE	0.150641	0.340514	0.257764
Differentiation	CellChatDB	0.133667	0.313671	0.252136
Metastasis	Cellinker	5.10003e-05	0.000309519	0.241514
Metastasis	CellTalkDB	5.5468e-05	0.000325412	0.24053
EMT	Baccin2019	0.202768	0.40098	0.240328
Proliferation	iTALK	0.352063	0.584557	-0.238064
EMT	iTALK	0.168302	0.344433	0.233754
Hypoxia	CellChatDB	0.778318	0.971517	0.22065
Proliferation	Baccin2019	0.482943	0.708316	-0.21363
Angiogenesis	CellTalkDB	0.00244138	0.0113075	-0.199074
Differentiation	Kirouac2010	0.569529	0.795533	0.198275
Inflammation	CellChatDB	0.448266	0.662982	0.192895
EMT	OmniPath	0.216205	0.415209	-0.192596
Metastasis	LRdb	0.00228222	0.0108559	0.185548
Metastasis	EMBRACE	0.00418707	0.0180672	0.185365
Proliferation	ConnDB2020	0.426224	0.63714	0.180567
Differentiation	iTALK	0.263508	0.47134	-0.172384
Hypoxia	ConnDB2020	1	1	-0.169227
Metastasis	Baccin2019	0.0171377	0.0615558	0.167576
EMT	LRdb	0.325792	0.55641	0.164076
Angiogenesis	Ramilowski	0.0523581	0.14177	-0.155154
EMT	HPMR	0.753518	0.961009	-0.154983
Differentiation	Ramilowski	0.366519	0.602872	0.139063
Angiogenesis	Baccin2019	0.078997	0.198621	-0.135441
Inflammation	ConnDB2020	0.556623	0.783726	0.128202
Inflammation	LRdb	0.61366	0.819737	-0.121956
Angiogenesis	OmniPath	0.0242543	0.0805425	-0.120671
Angiogenesis	LRdb	0.106212	0.256072	-0.107826
Differentiation	Baccin2019	0.545489	0.774242	0.0943076
Proliferation	CellTalkDB	0.765516	0.969286	-0.0911222
Angiogenesis	CellChatDB	0.310626	0.535982	-0.0895768
Metastasis	Ramilowski	0.225541	0.426829	0.0871941
Angiogenesis	ConnDB2020	0.289691	0.504809	-0.0824134
Angiogenesis	CellPhoneDB	0.420821	0.63714	-0.0788031
Inflammation	CellTalkDB	0.77746	0.971517	-0.0742472
Metastasis	CellChatDB	0.427173	0.63714	-0.0630224
Differentiation	ConnDB2020	0.697701	0.896317	0.0609174
Metastasis	iTALK	0.337872	0.566338	0.0601722
Proliferation	Cellinker	0.881476	1	-0.0583761
Inflammation	iTALK	0.882933	1	-0.0531951
Metastasis	ConnDB2020	0.609713	0.819737	0.037259
Inflammation	Ramilowski	0.864343	1	0.0290593
Proliferation	Ramilowski	0.9281	1	0.0227378
Angiogenesis	iTALK	0.852802	1	-0.0135827
EMT	CellTalkDB	0.952065	1	0.00519719
Angiogenesis	EMBRACE	1	1	0.0004366

## Sheet: Figure4D
organ	resource	pval	padj	enrichment
Salivary Gland	GuidePharm	8.21622e-05	0.000345946	-1.46581
Caudate	GuidePharm	2.92542e-47	2.34033e-45	2.52631
Caudate	Kirouac2010	9.77408e-05	0.00039759	-1.33255
Placenta	Kirouac2010	3.7297e-22	8.95129e-21	-1.19272
Seminal Vesicle	GuidePharm	4.70016e-06	2.37065e-05	1.18816
Breast	CellCall	1.10414e-46	6.62487e-45	1.05477
Seminal Vesicle	CellCall	3.4861e-13	4.18332e-12	0.961433
Nasopharynx	HPMR	3.03145e-09	2.34693e-08	-0.933465
Testis	GuidePharm	2.28857e-15	3.23092e-14	0.892819
Placenta	CellCall	7.08076e-36	2.8323e-34	-0.859004
Nasopharynx	CellCall	5.34983e-15	6.75769e-14	0.793232
Lung	ICELLNET	4.07548e-12	3.91247e-11	-0.766625
Lung	Kirouac2010	1.82865e-05	8.43994e-05	-0.756207
Breast	GuidePharm	0.00220257	0.00695548	-0.67968
Skin 1	CellChatDB	3.07429e-128	7.37831e-126	0.678024
Testis	Kirouac2010	8.17029e-13	8.91304e-12	0.675996
Salivary Gland	Kirouac2010	0.0276342	0.0631638	0.673531
Skin 1	ICELLNET	3.29833e-38	1.5832e-36	0.632184
Skin 1	GuidePharm	4.44101e-08	2.88065e-07	-0.621134
Seminal Vesicle	CellChatDB	8.82978e-08	5.43371e-07	-0.61294
Rectum	HPMR	3.3206e-08	2.27698e-07	-0.576627
Rectum	CellCall	4.66923e-09	3.50192e-08	-0.572747
Salivary Gland	CellPhoneDB	0.000125002	0.000483877	0.56726
Caudate	CellCall	1.58639e-05	7.46535e-05	0.56544
Lung	CellPhoneDB	7.10028e-13	8.1146e-12	-0.531023
Endometrium 1	Kirouac2010	0.0305606	0.0685471	-0.528391
Nasopharynx	ICELLNET	4.20247e-06	2.19259e-05	0.521298
Placenta	HPMR	4.36577e-19	9.52532e-18	0.520234
Testis	ICELLNET	3.78659e-12	3.78659e-11	-0.512391
Placenta	GuidePharm	0.000249444	0.000950262	-0.494769
Nasopharynx	Kirouac2010	0.00638775	0.0176214	0.492236
Salivary Gland	ICELLNET	0.0212742	0.0515737	0.487089
Seminal Vesicle	Kirouac2010	0.0453094	0.0953882	0.478216
Salivary Gland	CellCall	0.0204126	0.04999	0.461413
Colon	GuidePharm	0.000534561	0.00194386	-0.445684
Seminal Vesicle	EMBRACE	6.42626e-06	3.14756e-05	-0.422469
Testis	CellPhoneDB	2.43701e-16	3.89921e-15	-0.418636
Salivary Gland	OmniPath	3.22717e-06	1.72115e-05	-0.416442
Testis	CellChatDB	3.79128e-23	1.13738e-21	-0.409993
Colon	ICELLNET	2.09236e-09	1.67389e-08	-0.385398
Lung	GuidePharm	0.0648596	0.120669	-0.383444
Skin 1	CellPhoneDB	4.77171e-25	1.63601e-23	0.368593
Salivary Gland	EMBRACE	0.00418337	0.012244	-0.365355
Nasopharynx	Baccin2019	4.25339e-08	2.83559e-07	0.36468
Caudate	CellChatDB	0.00035474	0.00130981	-0.351047
Epididymis	Kirouac2010	0.163867	0.25373	0.327487
Small Intestine	HPMR	0.025853	0.0602401	-0.324082
Nasopharynx	GuidePharm	0.167097	0.257072	0.315034
Small Intestine	CellChatDB	9.6895e-05	0.00039759	-0.313246
Endometrium 1	CellPhoneDB	0.00219178	0.00695548	-0.30919
Skin 1	Cellinker	9.36732e-49	1.12408e-46	-0.300974
Breast	LRdb	2.11567e-16	3.62686e-15	0.295179
Rectum	ConnDB2020	1.01583e-11	9.0296e-11	0.293936
Breast	HPMR	0.00542461	0.0154306	-0.288897
Epididymis	CellChatDB	0.00612801	0.0171014	-0.287268
Lung	LRdb	1.21473e-15	1.8221e-14	0.281839
Nasopharynx	LRdb	9.24152e-08	5.54491e-07	-0.280245
Breast	ICELLNET	0.00270205	0.00820876	0.273174
Rectum	CellChatDB	1.4134e-06	7.88875e-06	-0.269492
Small Intestine	ICELLNET	0.0576824	0.110982	-0.269303
Skin 1	CellCall	3.8958e-07	2.22617e-06	-0.26144
Rectum	GuidePharm	0.191425	0.288943	-0.260777
Nasopharynx	CellPhoneDB	0.00245558	0.00755564	0.257746
Skin 1	Baccin2019	3.96643e-17	7.32264e-16	-0.257634
Seminal Vesicle	CellPhoneDB	0.0550776	0.109247	-0.256939
Epididymis	GuidePharm	0.419614	0.54467	0.253802
Epididymis	ICELLNET	0.125526	0.206344	0.246934
Nasopharynx	OmniPath	2.75418e-08	1.94413e-07	0.239562
Caudate	LRdb	5.13858e-05	0.000228381	0.23841
Lung	HPMR	0.00868572	0.0236883	0.236853
Nasopharynx	EMBRACE	0.000337558	0.00126584	-0.236382
Lung	CellChatDB	4.03264e-05	0.00018261	-0.232969
Seminal Vesicle	OmniPath	0.000110492	0.000441969	0.22712
Placenta	LRdb	5.83318e-19	1.16664e-17	-0.225915
Breast	ConnDB2020	9.99526e-06	4.79773e-05	-0.219274
Small Intestine	Cellinker	4.7413e-06	2.37065e-05	0.216388
Nasopharynx	CellTalkDB	5.98446e-05	0.00026114	-0.215313
Testis	ConnDB2020	5.01402e-10	4.14953e-09	-0.214222
Rectum	Kirouac2010	0.190634	0.288943	-0.207644
Colon	Kirouac2010	0.0251668	0.0592159	0.206321
Colon	ConnDB2020	3.76863e-12	3.78659e-11	0.201163
Endometrium 1	Ramilowski	0.0030607	0.00918211	0.198151
Epididymis	CellPhoneDB	0.0806873	0.145601	0.197595
Testis	Cellinker	2.95129e-15	3.93505e-14	0.194498
Epididymis	HPMR	0.236118	0.345539	0.19399
Testis	CellCall	0.00174996	0.00591536	0.191554
Placenta	EMBRACE	3.43182e-10	2.94156e-09	0.18909
Caudate	ICELLNET	0.210022	0.313076	0.187416
Rectum	ICELLNET	0.0557112	0.109247	-0.186039
Skin 1	Kirouac2010	0.0225872	0.0542093	0.185459
Kidney	HPMR	0.0132186	0.0344833	-0.184682
Seminal Vesicle	Cellinker	0.00367328	0.0108838	0.18407
Skin 1	OmniPath	1.59139e-22	4.24371e-21	-0.183904
Testis	LRdb	5.46025e-12	5.04023e-11	0.176871
Breast	Cellinker	2.4253e-06	1.32289e-05	-0.175821
Caudate	ConnDB2020	0.0332917	0.0733029	-0.173412
Lung	Baccin2019	0.00106002	0.00368702	0.16751
Seminal Vesicle	iTALK	0.0369287	0.079133	-0.167146
Salivary Gland	ConnDB2020	0.144417	0.229537	0.163165
Endometrium 1	ICELLNET	0.201531	0.302297	0.162793
Caudate	EMBRACE	0.0474266	0.0981241	-0.161361
Placenta	ICELLNET	0.0154694	0.0394963	-0.157971
Seminal Vesicle	HPMR	0.332175	0.452965	0.156442
Salivary Gland	CellChatDB	0.23921	0.347941	0.150029
Small Intestine	EMBRACE	0.0262264	0.0605224	-0.148904
Seminal Vesicle	LRdb	0.0358195	0.0777735	-0.147856
Small Intestine	Kirouac2010	0.475131	0.594499	0.143216
Epididymis	LRdb	0.0304225	0.0685471	0.140505
Salivary Gland	Ramilowski	0.242655	0.348726	0.140365
Epididymis	CellCall	0.438452	0.559726	-0.139492
Lung	CellCall	0.141057	0.227206	-0.138633
Small Intestine	OmniPath	0.00191683	0.00638943	0.138501
Nasopharynx	ConnDB2020	0.0359702	0.0777735	-0.136974
Colon	LRdb	1.3553e-08	9.85675e-08	-0.136248
Nasopharynx	Ramilowski	0.0558722	0.109247	-0.134463
Rectum	Ramilowski	0.005465	0.0154306	0.131579
Breast	Ramilowski	0.0125152	0.0333738	-0.131001
Lung	iTALK	0.00213501	0.00692435	-0.130384
Endometrium 1	CellCall	0.283714	0.402907	0.127549
Nasopharynx	CellChatDB	0.0989066	0.168661	-0.12689
Small Intestine	LRdb	0.0169998	0.0429468	-0.125502
Testis	OmniPath	7.08655e-08	4.47572e-07	0.12486
Kidney	Kirouac2010	0.293877	0.414885	-0.124215
Placenta	CellChatDB	0.000851244	0.00300439	-0.123747
Testis	Ramilowski	0.000696381	0.0024945	-0.123088
Testis	iTALK	6.45058e-05	0.000276453	-0.12013
Skin 1	iTALK	1.6902e-07	9.89387e-07	0.119281
Lung	EMBRACE	0.0129325	0.0341076	-0.118104
Kidney	ICELLNET	0.132787	0.216796	-0.111101
Nasopharynx	iTALK	0.0580132	0.110982	-0.109355
Caudate	CellTalkDB	0.0990885	0.168661	-0.108109
Seminal Vesicle	CellTalkDB	0.150844	0.236619	-0.105635
Caudate	Cellinker	0.0851222	0.151328	-0.105318
Kidney	GuidePharm	0.500806	0.61679	-0.104985
Breast	OmniPath	0.00241517	0.00752779	-0.104006
Small Intestine	GuidePharm	0.791177	0.862929	-0.103337
Endometrium 1	Cellinker	0.0378725	0.0804372	0.101225
Kidney	CellCall	0.144338	0.229537	-0.101198
Kidney	CellChatDB	0.017987	0.0449675	-0.0990485
Caudate	HPMR	0.511415	0.623043	0.09419
Endometrium 1	CellTalkDB	0.090304	0.15936	-0.0928326
Seminal Vesicle	Baccin2019	0.361251	0.48708	0.0861151
Breast	Baccin2019	0.104098	0.17471	0.0861127
Endometrium 1	OmniPath	0.0686496	0.126738	-0.0860622
Placenta	Ramilowski	0.00956234	0.0257861	0.0850828
Placenta	OmniPath	0.00011377	0.00044762	0.0843241
Breast	EMBRACE	0.0947237	0.163552	-0.0811889
Skin 1	EMBRACE	0.00197519	0.00649378	0.079514
Breast	iTALK	0.0559893	0.109247	0.0791927
Caudate	Ramilowski	0.372722	0.499739	-0.0790185
Rectum	LRdb	0.0309091	0.0686869	-0.0790174
Rectum	EMBRACE	0.0789632	0.143569	0.078522
Rectum	iTALK	0.048898	0.100304	0.0783385
Endometrium 1	HPMR	0.61397	0.715305	-0.0782523
Epididymis	iTALK	0.314844	0.433066	-0.077686
Epididymis	ConnDB2020	0.398422	0.528294	-0.0763695
Lung	OmniPath	0.0192005	0.0475064	0.0763391
Testis	Baccin2019	0.0472867	0.0981241	-0.0761326
Testis	EMBRACE	0.0241506	0.0573876	-0.0759781
Breast	CellTalkDB	0.0615384	0.116293	-0.0740384
Kidney	Cellinker	0.00523883	0.0151484	0.073978
Small Intestine	Baccin2019	0.310661	0.430975	0.0731118
Colon	Cellinker	0.00118898	0.00407651	0.0728506
Colon	CellPhoneDB	0.0929704	0.162868	-0.0728175
Salivary Gland	HPMR	0.868973	0.922803	-0.0703065
Skin 1	Ramilowski	0.0134537	0.0347193	-0.0697905
Nasopharynx	Cellinker	0.152925	0.238325	0.0676301
Colon	CellChatDB	0.0551247	0.109247	-0.0674123
Epididymis	EMBRACE	0.45181	0.570707	-0.0659972
Endometrium 1	iTALK	0.246846	0.352637	0.065312
Endometrium 1	CellChatDB	0.41655	0.54467	-0.0652784
Epididymis	Baccin2019	0.488148	0.607024	0.0652685
Placenta	Baccin2019	0.0629441	0.11802	0.065038
Seminal Vesicle	ICELLNET	0.763199	0.847999	-0.0647286
Lung	CellTalkDB	0.0944849	0.163552	0.0628587
Endometrium 1	GuidePharm	0.789275	0.862929	0.0613413
Small Intestine	Ramilowski	0.403777	0.532454	-0.0598764
Colon	Ramilowski	0.0582656	0.110982	0.0596999
Small Intestine	CellPhoneDB	0.565388	0.671748	-0.0581425
Salivary Gland	LRdb	0.521476	0.632092	0.057819
Rectum	Cellinker	0.100136	0.169244	0.0562824
Caudate	iTALK	0.431311	0.553554	-0.0560542
Epididymis	Ramilowski	0.534394	0.644495	0.0534491
Rectum	OmniPath	0.112658	0.186468	-0.0520605
Skin 1	ConnDB2020	0.0517729	0.105301	-0.051248
Colon	Baccin2019	0.13438	0.217913	0.0501198
Kidney	Baccin2019	0.229149	0.339481	0.0476534
Caudate	Baccin2019	0.603569	0.710082	0.0448314
Epididymis	Cellinker	0.506409	0.620093	-0.044709
Breast	CellChatDB	0.443767	0.563513	-0.0444246
Endometrium 1	EMBRACE	0.501142	0.61679	0.0430464
Testis	CellTalkDB	0.112268	0.186468	0.0428257
Seminal Vesicle	Ramilowski	0.633125	0.727033	0.0414258
Placenta	Cellinker	0.0847103	0.151328	0.0406042
Colon	EMBRACE	0.182425	0.278866	-0.0399709
Skin 1	CellTalkDB	0.0715821	0.131143	0.0381689
Endometrium 1	LRdb	0.475599	0.594499	-0.0381417
Kidney	iTALK	0.230844	0.339892	-0.0379809
Breast	CellPhoneDB	0.621101	0.716655	-0.0359789
Kidney	EMBRACE	0.302878	0.425091	0.0356589
Caudate	CellPhoneDB	0.729175	0.821605	0.0345719
Testis	HPMR	0.639858	0.731267	-0.0337465
Small Intestine	CellCall	0.831785	0.891198	-0.0325205
Colon	CellCall	0.569629	0.673453	0.0320884
Endometrium 1	ConnDB2020	0.619747	0.716655	0.0318936
Rectum	CellTalkDB	0.395368	0.527157	0.0314293
Colon	iTALK	0.242352	0.348726	-0.0312648
Colon	OmniPath	0.146013	0.230546	0.0304833
Kidney	Ramilowski	0.41985	0.54467	0.0299659
Salivary Gland	Cellinker	0.781356	0.862929	-0.0294912
Rectum	CellPhoneDB	0.685	0.775472	-0.0287427
Placenta	iTALK	0.315778	0.433066	0.0275862
Epididymis	OmniPath	0.665128	0.756544	-0.0267021
Kidney	OmniPath	0.30831	0.4302	-0.0257536
Placenta	CellPhoneDB	0.558064	0.666345	0.0256434
Colon	CellTalkDB	0.337046	0.457012	-0.0236956
Kidney	CellTalkDB	0.425926	0.549582	0.0228163
Seminal Vesicle	ConnDB2020	0.857955	0.915152	-0.0197947
Salivary Gland	iTALK	0.82959	0.891198	0.0192921
Placenta	ConnDB2020	0.552821	0.663386	0.0185261
Small Intestine	CellTalkDB	0.74257	0.828915	0.0172025
Kidney	CellPhoneDB	0.740719	0.828915	0.0164432
Lung	ConnDB2020	0.783916	0.862929	-0.0137951
Rectum	Baccin2019	0.802309	0.867361	-0.0137194
Skin 1	LRdb	0.611505	0.715305	0.0104847
Colon	HPMR	0.883317	0.929808	0.00913183
Kidney	LRdb	0.794614	0.862929	0.00728522
Lung	Ramilowski	0.876888	0.927107	0.00724733
Endometrium 1	Baccin2019	0.918541	0.958478	0.00672547
Skin 1	HPMR	0.926759	0.962867	-0.00626585
Lung	Cellinker	0.902339	0.945682	0.00424885
Epididymis	CellTalkDB	0.98104	1	-0.00405613
Small Intestine	ConnDB2020	0.964337	0.99759	0.00280007
Small Intestine	iTALK	0.98421	1	-0.00263214
Salivary Gland	CellTalkDB	0.973604	1	0.00258279
Salivary Gland	Baccin2019	1	1	-0.00144503
Caudate	OmniPath	1	1	-0.00113845
Kidney	ConnDB2020	0.980545	1	0.000949993
Breast	Kirouac2010	1	1	-0.000947297
Placenta	CellTalkDB	0.992972	1	0.000176121

## Sheet: Figure5A
dataset_setting	combination	jacc	resource
cbmc_comp_n	call_natmi⊎Baccin2019_call_connectome⊎Baccin2019	0.105583	Baccin2019
cbmc_comp_n	call_natmi⊎Baccin2019_logfc⊎Baccin2019	0.026694	Baccin2019
cbmc_comp_n	call_natmi⊎Baccin2019_cellchat⊎Baccin2019	0.00289436	Baccin2019
cbmc_comp_n	call_natmi⊎Baccin2019_call_sca⊎Baccin2019	0.00856855	Baccin2019
cbmc_comp_n	call_natmi⊎Baccin2019_cellphonedb⊎Baccin2019	0.00755668	Baccin2019
cbmc_comp_n	call_natmi⊎Baccin2019_cytotalk⊎Baccin2019	0.413428	Baccin2019
cbmc_comp_n	call_connectome⊎Baccin2019_call_natmi⊎Baccin2019	0.105583	Baccin2019
cbmc_comp_n	call_connectome⊎Baccin2019_logfc⊎Baccin2019	0.183432	Baccin2019
cbmc_comp_n	call_connectome⊎Baccin2019_cellchat⊎Baccin2019	0.100874	Baccin2019
cbmc_comp_n	call_connectome⊎Baccin2019_call_sca⊎Baccin2019	0.119754	Baccin2019
cbmc_comp_n	call_connectome⊎Baccin2019_cellphonedb⊎Baccin2019	0.111729	Baccin2019
cbmc_comp_n	call_connectome⊎Baccin2019_cytotalk⊎Baccin2019	0.0330579	Baccin2019
cbmc_comp_n	logfc⊎Baccin2019_call_natmi⊎Baccin2019	0.026694	Baccin2019
cbmc_comp_n	logfc⊎Baccin2019_call_connectome⊎Baccin2019	0.183432	Baccin2019
cbmc_comp_n	logfc⊎Baccin2019_cellchat⊎Baccin2019	0.330134	Baccin2019
cbmc_comp_n	logfc⊎Baccin2019_call_sca⊎Baccin2019	0.37337	Baccin2019
cbmc_comp_n	logfc⊎Baccin2019_cellphonedb⊎Baccin2019	0.436782	Baccin2019
cbmc_comp_n	logfc⊎Baccin2019_cytotalk⊎Baccin2019	0.00351229	Baccin2019
cbmc_comp_n	cellchat⊎Baccin2019_call_natmi⊎Baccin2019	0.00289436	Baccin2019
cbmc_comp_n	cellchat⊎Baccin2019_call_connectome⊎Baccin2019	0.100874	Baccin2019
cbmc_comp_n	cellchat⊎Baccin2019_logfc⊎Baccin2019	0.330134	Baccin2019
cbmc_comp_n	cellchat⊎Baccin2019_call_sca⊎Baccin2019	0.355816	Baccin2019
cbmc_comp_n	cellchat⊎Baccin2019_cellphonedb⊎Baccin2019	0.369565	Baccin2019
cbmc_comp_n	cellchat⊎Baccin2019_cytotalk⊎Baccin2019	0	Baccin2019
cbmc_comp_n	call_sca⊎Baccin2019_call_natmi⊎Baccin2019	0.00856855	Baccin2019
cbmc_comp_n	call_sca⊎Baccin2019_call_connectome⊎Baccin2019	0.119754	Baccin2019
cbmc_comp_n	call_sca⊎Baccin2019_logfc⊎Baccin2019	0.37337	Baccin2019
cbmc_comp_n	call_sca⊎Baccin2019_cellchat⊎Baccin2019	0.355816	Baccin2019
cbmc_comp_n	call_sca⊎Baccin2019_cellphonedb⊎Baccin2019	0.733969	Baccin2019
cbmc_comp_n	call_sca⊎Baccin2019_cytotalk⊎Baccin2019	0.0010005	Baccin2019
cbmc_comp_n	cellphonedb⊎Baccin2019_call_natmi⊎Baccin2019	0.00755668	Baccin2019
cbmc_comp_n	cellphonedb⊎Baccin2019_call_connectome⊎Baccin2019	0.111729	Baccin2019
cbmc_comp_n	cellphonedb⊎Baccin2019_logfc⊎Baccin2019	0.436782	Baccin2019
cbmc_comp_n	cellphonedb⊎Baccin2019_cellchat⊎Baccin2019	0.369565	Baccin2019
cbmc_comp_n	cellphonedb⊎Baccin2019_call_sca⊎Baccin2019	0.733969	Baccin2019
cbmc_comp_n	cellphonedb⊎Baccin2019_cytotalk⊎Baccin2019	0.001001	Baccin2019
cbmc_comp_n	cytotalk⊎Baccin2019_call_natmi⊎Baccin2019	0.413428	Baccin2019
cbmc_comp_n	cytotalk⊎Baccin2019_call_connectome⊎Baccin2019	0.0330579	Baccin2019
cbmc_comp_n	cytotalk⊎Baccin2019_logfc⊎Baccin2019	0.00351229	Baccin2019
cbmc_comp_n	cytotalk⊎Baccin2019_cellchat⊎Baccin2019	0	Baccin2019
cbmc_comp_n	cytotalk⊎Baccin2019_call_sca⊎Baccin2019	0.0010005	Baccin2019
cbmc_comp_n	cytotalk⊎Baccin2019_cellphonedb⊎Baccin2019	0.001001	Baccin2019
cbmc_comp_n	call_natmi⊎CellCall_call_connectome⊎CellCall	0.122034	CellCall
cbmc_comp_n	call_natmi⊎CellCall_logfc⊎CellCall	0.0160067	CellCall
cbmc_comp_n	call_natmi⊎CellCall_cellchat⊎CellCall	0.00399202	CellCall
cbmc_comp_n	call_natmi⊎CellCall_call_sca⊎CellCall	0.0272214	CellCall
cbmc_comp_n	call_natmi⊎CellCall_cellphonedb⊎CellCall	0.0160067	CellCall
cbmc_comp_n	call_natmi⊎CellCall_cytotalk⊎CellCall	0.423077	CellCall
cbmc_comp_n	call_connectome⊎CellCall_call_natmi⊎CellCall	0.122034	CellCall
cbmc_comp_n	call_connectome⊎CellCall_logfc⊎CellCall	0.0423729	CellCall
cbmc_comp_n	call_connectome⊎CellCall_cellchat⊎CellCall	0.00916031	CellCall
cbmc_comp_n	call_connectome⊎CellCall_call_sca⊎CellCall	0.0802872	CellCall
cbmc_comp_n	call_connectome⊎CellCall_cellphonedb⊎CellCall	0.0423729	CellCall
cbmc_comp_n	call_connectome⊎CellCall_cytotalk⊎CellCall	0.0525597	CellCall
cbmc_comp_n	logfc⊎CellCall_call_natmi⊎CellCall	0.0160067	CellCall
cbmc_comp_n	logfc⊎CellCall_call_connectome⊎CellCall	0.0423729	CellCall
cbmc_comp_n	logfc⊎CellCall_cellchat⊎CellCall	0.0291262	CellCall
cbmc_comp_n	logfc⊎CellCall_call_sca⊎CellCall	0.188177	CellCall
cbmc_comp_n	logfc⊎CellCall_cellphonedb⊎CellCall	1	CellCall
cbmc_comp_n	logfc⊎CellCall_cytotalk⊎CellCall	0	CellCall
cbmc_comp_n	cellchat⊎CellCall_call_natmi⊎CellCall	0.00399202	CellCall
cbmc_comp_n	cellchat⊎CellCall_call_connectome⊎CellCall	0.00916031	CellCall
cbmc_comp_n	cellchat⊎CellCall_logfc⊎CellCall	0.0291262	CellCall
cbmc_comp_n	cellchat⊎CellCall_call_sca⊎CellCall	0.000995025	CellCall
cbmc_comp_n	cellchat⊎CellCall_cellphonedb⊎CellCall	0.0291262	CellCall
cbmc_comp_n	cellchat⊎CellCall_cytotalk⊎CellCall	0	CellCall
cbmc_comp_n	call_sca⊎CellCall_call_natmi⊎CellCall	0.0272214	CellCall
cbmc_comp_n	call_sca⊎CellCall_call_connectome⊎CellCall	0.0802872	CellCall
cbmc_comp_n	call_sca⊎CellCall_logfc⊎CellCall	0.188177	CellCall
cbmc_comp_n	call_sca⊎CellCall_cellchat⊎CellCall	0.000995025	CellCall
cbmc_comp_n	call_sca⊎CellCall_cellphonedb⊎CellCall	0.188177	CellCall
cbmc_comp_n	call_sca⊎CellCall_cytotalk⊎CellCall	0.0037234	CellCall
cbmc_comp_n	cellphonedb⊎CellCall_call_natmi⊎CellCall	0.0160067	CellCall
cbmc_comp_n	cellphonedb⊎CellCall_call_connectome⊎CellCall	0.0423729	CellCall
cbmc_comp_n	cellphonedb⊎CellCall_logfc⊎CellCall	1	CellCall
cbmc_comp_n	cellphonedb⊎CellCall_cellchat⊎CellCall	0.0291262	CellCall
cbmc_comp_n	cellphonedb⊎CellCall_call_sca⊎CellCall	0.188177	CellCall
cbmc_comp_n	cellphonedb⊎CellCall_cytotalk⊎CellCall	0	CellCall
cbmc_comp_n	cytotalk⊎CellCall_call_natmi⊎CellCall	0.423077	CellCall
cbmc_comp_n	cytotalk⊎CellCall_call_connectome⊎CellCall	0.0525597	CellCall
cbmc_comp_n	cytotalk⊎CellCall_logfc⊎CellCall	0	CellCall
cbmc_comp_n	cytotalk⊎CellCall_cellchat⊎CellCall	0	CellCall
cbmc_comp_n	cytotalk⊎CellCall_call_sca⊎CellCall	0.0037234	CellCall
cbmc_comp_n	cytotalk⊎CellCall_cellphonedb⊎CellCall	0	CellCall
cbmc_comp_n	call_natmi⊎CellChatDB_call_connectome⊎CellChatDB	0.0816658	CellChatDB
cbmc_comp_n	call_natmi⊎CellChatDB_logfc⊎CellChatDB	0.0139175	CellChatDB
cbmc_comp_n	call_natmi⊎CellChatDB_cellchat⊎CellChatDB	0.0047142	CellChatDB
cbmc_comp_n	call_natmi⊎CellChatDB_call_sca⊎CellChatDB	0.00344432	CellChatDB
cbmc_comp_n	call_natmi⊎CellChatDB_cellphonedb⊎CellChatDB	0.00410467	CellChatDB
cbmc_comp_n	call_natmi⊎CellChatDB_cytotalk⊎CellChatDB	0.233948	CellChatDB
cbmc_comp_n	call_connectome⊎CellChatDB_call_natmi⊎CellChatDB	0.0816658	CellChatDB
cbmc_comp_n	call_connectome⊎CellChatDB_logfc⊎CellChatDB	0.244937	CellChatDB
cbmc_comp_n	call_connectome⊎CellChatDB_cellchat⊎CellChatDB	0.171016	CellChatDB
cbmc_comp_n	call_connectome⊎CellChatDB_call_sca⊎CellChatDB	0.165333	CellChatDB
cbmc_comp_n	call_connectome⊎CellChatDB_cellphonedb⊎CellChatDB	0.173965	CellChatDB
cbmc_comp_n	call_connectome⊎CellChatDB_cytotalk⊎CellChatDB	0.0226554	CellChatDB
cbmc_comp_n	logfc⊎CellChatDB_call_natmi⊎CellChatDB	0.0139175	CellChatDB
cbmc_comp_n	logfc⊎CellChatDB_call_connectome⊎CellChatDB	0.244937	CellChatDB
cbmc_comp_n	logfc⊎CellChatDB_cellchat⊎CellChatDB	0.27439	CellChatDB
cbmc_comp_n	logfc⊎CellChatDB_call_sca⊎CellChatDB	0.320246	CellChatDB
cbmc_comp_n	logfc⊎CellChatDB_cellphonedb⊎CellChatDB	0.491473	CellChatDB
cbmc_comp_n	logfc⊎CellChatDB_cytotalk⊎CellChatDB	0.00421053	CellChatDB
cbmc_comp_n	cellchat⊎CellChatDB_call_natmi⊎CellChatDB	0.0047142	CellChatDB
cbmc_comp_n	cellchat⊎CellChatDB_call_connectome⊎CellChatDB	0.171016	CellChatDB
cbmc_comp_n	cellchat⊎CellChatDB_logfc⊎CellChatDB	0.27439	CellChatDB
cbmc_comp_n	cellchat⊎CellChatDB_call_sca⊎CellChatDB	0.476626	CellChatDB
cbmc_comp_n	cellchat⊎CellChatDB_cellphonedb⊎CellChatDB	0.358953	CellChatDB
cbmc_comp_n	cellchat⊎CellChatDB_cytotalk⊎CellChatDB	0.004884	CellChatDB
cbmc_comp_n	call_sca⊎CellChatDB_call_natmi⊎CellChatDB	0.00344432	CellChatDB
cbmc_comp_n	call_sca⊎CellChatDB_call_connectome⊎CellChatDB	0.165333	CellChatDB
cbmc_comp_n	call_sca⊎CellChatDB_logfc⊎CellChatDB	0.320246	CellChatDB
cbmc_comp_n	call_sca⊎CellChatDB_cellchat⊎CellChatDB	0.476626	CellChatDB
cbmc_comp_n	call_sca⊎CellChatDB_cellphonedb⊎CellChatDB	0.506184	CellChatDB
cbmc_comp_n	call_sca⊎CellChatDB_cytotalk⊎CellChatDB	0.00356506	CellChatDB
cbmc_comp_n	cellphonedb⊎CellChatDB_call_natmi⊎CellChatDB	0.00410467	CellChatDB
cbmc_comp_n	cellphonedb⊎CellChatDB_call_connectome⊎CellChatDB	0.173965	CellChatDB
cbmc_comp_n	cellphonedb⊎CellChatDB_logfc⊎CellChatDB	0.491473	CellChatDB
cbmc_comp_n	cellphonedb⊎CellChatDB_cellchat⊎CellChatDB	0.358953	CellChatDB
cbmc_comp_n	cellphonedb⊎CellChatDB_call_sca⊎CellChatDB	0.506184	CellChatDB
cbmc_comp_n	cellphonedb⊎CellChatDB_cytotalk⊎CellChatDB	0.00317125	CellChatDB
cbmc_comp_n	cytotalk⊎CellChatDB_call_natmi⊎CellChatDB	0.233948	CellChatDB
cbmc_comp_n	cytotalk⊎CellChatDB_call_connectome⊎CellChatDB	0.0226554	CellChatDB
cbmc_comp_n	cytotalk⊎CellChatDB_logfc⊎CellChatDB	0.00421053	CellChatDB
cbmc_comp_n	cytotalk⊎CellChatDB_cellchat⊎CellChatDB	0.004884	CellChatDB
cbmc_comp_n	cytotalk⊎CellChatDB_call_sca⊎CellChatDB	0.00356506	CellChatDB
cbmc_comp_n	cytotalk⊎CellChatDB_cellphonedb⊎CellChatDB	0.00317125	CellChatDB
cbmc_comp_n	call_natmi⊎Cellinker_call_connectome⊎Cellinker	0.0735373	Cellinker
cbmc_comp_n	call_natmi⊎Cellinker_logfc⊎Cellinker	0.0178117	Cellinker
cbmc_comp_n	call_natmi⊎Cellinker_cellchat⊎Cellinker	0.00194081	Cellinker
cbmc_comp_n	call_natmi⊎Cellinker_call_sca⊎Cellinker	0	Cellinker
cbmc_comp_n	call_natmi⊎Cellinker_cellphonedb⊎Cellinker	0.001001	Cellinker
cbmc_comp_n	call_natmi⊎Cellinker_cytotalk⊎Cellinker	0.300654	Cellinker
cbmc_comp_n	call_connectome⊎Cellinker_call_natmi⊎Cellinker	0.0735373	Cellinker
cbmc_comp_n	call_connectome⊎Cellinker_logfc⊎Cellinker	0.257862	Cellinker
cbmc_comp_n	call_connectome⊎Cellinker_cellchat⊎Cellinker	0.110812	Cellinker
cbmc_comp_n	call_connectome⊎Cellinker_call_sca⊎Cellinker	0.0839606	Cellinker
cbmc_comp_n	call_connectome⊎Cellinker_cellphonedb⊎Cellinker	0.0940919	Cellinker
cbmc_comp_n	call_connectome⊎Cellinker_cytotalk⊎Cellinker	0.0142712	Cellinker
cbmc_comp_n	logfc⊎Cellinker_call_natmi⊎Cellinker	0.0178117	Cellinker
cbmc_comp_n	logfc⊎Cellinker_call_connectome⊎Cellinker	0.257862	Cellinker
cbmc_comp_n	logfc⊎Cellinker_cellchat⊎Cellinker	0.291432	Cellinker
cbmc_comp_n	logfc⊎Cellinker_call_sca⊎Cellinker	0.258911	Cellinker
cbmc_comp_n	logfc⊎Cellinker_cellphonedb⊎Cellinker	0.279591	Cellinker
cbmc_comp_n	logfc⊎Cellinker_cytotalk⊎Cellinker	0.00100604	Cellinker
cbmc_comp_n	cellchat⊎Cellinker_call_natmi⊎Cellinker	0.00194081	Cellinker
cbmc_comp_n	cellchat⊎Cellinker_call_connectome⊎Cellinker	0.110812	Cellinker
cbmc_comp_n	cellchat⊎Cellinker_logfc⊎Cellinker	0.291432	Cellinker
cbmc_comp_n	cellchat⊎Cellinker_call_sca⊎Cellinker	0.594239	Cellinker
cbmc_comp_n	cellchat⊎Cellinker_cellphonedb⊎Cellinker	0.406676	Cellinker
cbmc_comp_n	cellchat⊎Cellinker_cytotalk⊎Cellinker	0	Cellinker
cbmc_comp_n	call_sca⊎Cellinker_call_natmi⊎Cellinker	0	Cellinker
cbmc_comp_n	call_sca⊎Cellinker_call_connectome⊎Cellinker	0.0839606	Cellinker
cbmc_comp_n	call_sca⊎Cellinker_logfc⊎Cellinker	0.258911	Cellinker
cbmc_comp_n	call_sca⊎Cellinker_cellchat⊎Cellinker	0.594239	Cellinker
cbmc_comp_n	call_sca⊎Cellinker_cellphonedb⊎Cellinker	0.520715	Cellinker
cbmc_comp_n	call_sca⊎Cellinker_cytotalk⊎Cellinker	0	Cellinker
cbmc_comp_n	cellphonedb⊎Cellinker_call_natmi⊎Cellinker	0.001001	Cellinker
cbmc_comp_n	cellphonedb⊎Cellinker_call_connectome⊎Cellinker	0.0940919	Cellinker
cbmc_comp_n	cellphonedb⊎Cellinker_logfc⊎Cellinker	0.279591	Cellinker
cbmc_comp_n	cellphonedb⊎Cellinker_cellchat⊎Cellinker	0.406676	Cellinker
cbmc_comp_n	cellphonedb⊎Cellinker_call_sca⊎Cellinker	0.520715	Cellinker
cbmc_comp_n	cellphonedb⊎Cellinker_cytotalk⊎Cellinker	0	Cellinker
cbmc_comp_n	cytotalk⊎Cellinker_call_natmi⊎Cellinker	0.300654	Cellinker
cbmc_comp_n	cytotalk⊎Cellinker_call_connectome⊎Cellinker	0.0142712	Cellinker
cbmc_comp_n	cytotalk⊎Cellinker_logfc⊎Cellinker	0.00100604	Cellinker
cbmc_comp_n	cytotalk⊎Cellinker_cellchat⊎Cellinker	0	Cellinker
cbmc_comp_n	cytotalk⊎Cellinker_call_sca⊎Cellinker	0	Cellinker
cbmc_comp_n	cytotalk⊎Cellinker_cellphonedb⊎Cellinker	0	Cellinker
cbmc_comp_n	call_natmi⊎CellPhoneDB_call_connectome⊎CellPhoneDB	0.105583	CellPhoneDB
cbmc_comp_n	call_natmi⊎CellPhoneDB_logfc⊎CellPhoneDB	0.0258303	CellPhoneDB
cbmc_comp_n	call_natmi⊎CellPhoneDB_cellchat⊎CellPhoneDB	0.011781	CellPhoneDB
cbmc_comp_n	call_natmi⊎CellPhoneDB_call_sca⊎CellPhoneDB	0.0130073	CellPhoneDB
cbmc_comp_n	call_natmi⊎CellPhoneDB_cellphonedb⊎CellPhoneDB	0.0118925	CellPhoneDB
cbmc_comp_n	call_natmi⊎CellPhoneDB_cytotalk⊎CellPhoneDB	0.25079	CellPhoneDB
cbmc_comp_n	call_connectome⊎CellPhoneDB_call_natmi⊎CellPhoneDB	0.105583	CellPhoneDB
cbmc_comp_n	call_connectome⊎CellPhoneDB_logfc⊎CellPhoneDB	0.23949	CellPhoneDB
cbmc_comp_n	call_connectome⊎CellPhoneDB_cellchat⊎CellPhoneDB	0.141517	CellPhoneDB
cbmc_comp_n	call_connectome⊎CellPhoneDB_call_sca⊎CellPhoneDB	0.133295	CellPhoneDB
cbmc_comp_n	call_connectome⊎CellPhoneDB_cellphonedb⊎CellPhoneDB	0.146456	CellPhoneDB
cbmc_comp_n	call_connectome⊎CellPhoneDB_cytotalk⊎CellPhoneDB	0.0443038	CellPhoneDB
cbmc_comp_n	logfc⊎CellPhoneDB_call_natmi⊎CellPhoneDB	0.0258303	CellPhoneDB
cbmc_comp_n	logfc⊎CellPhoneDB_call_connectome⊎CellPhoneDB	0.23949	CellPhoneDB
cbmc_comp_n	logfc⊎CellPhoneDB_cellchat⊎CellPhoneDB	0.337774	CellPhoneDB
cbmc_comp_n	logfc⊎CellPhoneDB_call_sca⊎CellPhoneDB	0.361871	CellPhoneDB
cbmc_comp_n	logfc⊎CellPhoneDB_cellphonedb⊎CellPhoneDB	0.459356	CellPhoneDB
cbmc_comp_n	logfc⊎CellPhoneDB_cytotalk⊎CellPhoneDB	0.00996329	CellPhoneDB
cbmc_comp_n	cellchat⊎CellPhoneDB_call_natmi⊎CellPhoneDB	0.011781	CellPhoneDB
cbmc_comp_n	cellchat⊎CellPhoneDB_call_connectome⊎CellPhoneDB	0.141517	CellPhoneDB
cbmc_comp_n	cellchat⊎CellPhoneDB_logfc⊎CellPhoneDB	0.337774	CellPhoneDB
cbmc_comp_n	cellchat⊎CellPhoneDB_call_sca⊎CellPhoneDB	0.375367	CellPhoneDB
cbmc_comp_n	cellchat⊎CellPhoneDB_cellphonedb⊎CellPhoneDB	0.375728	CellPhoneDB
cbmc_comp_n	cellchat⊎CellPhoneDB_cytotalk⊎CellPhoneDB	0.00840336	CellPhoneDB
cbmc_comp_n	call_sca⊎CellPhoneDB_call_natmi⊎CellPhoneDB	0.0130073	CellPhoneDB
cbmc_comp_n	call_sca⊎CellPhoneDB_call_connectome⊎CellPhoneDB	0.133295	CellPhoneDB
cbmc_comp_n	call_sca⊎CellPhoneDB_logfc⊎CellPhoneDB	0.361871	CellPhoneDB
cbmc_comp_n	call_sca⊎CellPhoneDB_cellchat⊎CellPhoneDB	0.375367	CellPhoneDB
cbmc_comp_n	call_sca⊎CellPhoneDB_cellphonedb⊎CellPhoneDB	0.652778	CellPhoneDB
cbmc_comp_n	call_sca⊎CellPhoneDB_cytotalk⊎CellPhoneDB	0.00679206	CellPhoneDB
cbmc_comp_n	cellphonedb⊎CellPhoneDB_call_natmi⊎CellPhoneDB	0.0118925	CellPhoneDB
cbmc_comp_n	cellphonedb⊎CellPhoneDB_call_connectome⊎CellPhoneDB	0.146456	CellPhoneDB
cbmc_comp_n	cellphonedb⊎CellPhoneDB_logfc⊎CellPhoneDB	0.459356	CellPhoneDB
cbmc_comp_n	cellphonedb⊎CellPhoneDB_cellchat⊎CellPhoneDB	0.375728	CellPhoneDB
cbmc_comp_n	cellphonedb⊎CellPhoneDB_call_sca⊎CellPhoneDB	0.652778	CellPhoneDB
cbmc_comp_n	cellphonedb⊎CellPhoneDB_cytotalk⊎CellPhoneDB	0.00728029	CellPhoneDB
cbmc_comp_n	cytotalk⊎CellPhoneDB_call_natmi⊎CellPhoneDB	0.25079	CellPhoneDB
cbmc_comp_n	cytotalk⊎CellPhoneDB_call_connectome⊎CellPhoneDB	0.0443038	CellPhoneDB
cbmc_comp_n	cytotalk⊎CellPhoneDB_logfc⊎CellPhoneDB	0.00996329	CellPhoneDB
cbmc_comp_n	cytotalk⊎CellPhoneDB_cellchat⊎CellPhoneDB	0.00840336	CellPhoneDB
cbmc_comp_n	cytotalk⊎CellPhoneDB_call_sca⊎CellPhoneDB	0.00679206	CellPhoneDB
cbmc_comp_n	cytotalk⊎CellPhoneDB_cellphonedb⊎CellPhoneDB	0.00728029	CellPhoneDB
cbmc_comp_n	call_natmi⊎CellTalkDB_call_connectome⊎CellTalkDB	0.0781671	CellTalkDB
cbmc_comp_n	call_natmi⊎CellTalkDB_logfc⊎CellTalkDB	0.0167768	CellTalkDB
cbmc_comp_n	call_natmi⊎CellTalkDB_cellchat⊎CellTalkDB	0.00150225	CellTalkDB
cbmc_comp_n	call_natmi⊎CellTalkDB_call_sca⊎CellTalkDB	0.00150225	CellTalkDB
cbmc_comp_n	call_natmi⊎CellTalkDB_cellphonedb⊎CellTalkDB	0.00150225	CellTalkDB
cbmc_comp_n	call_natmi⊎CellTalkDB_cytotalk⊎CellTalkDB	0.37931	CellTalkDB
cbmc_comp_n	call_connectome⊎CellTalkDB_call_natmi⊎CellTalkDB	0.0781671	CellTalkDB
cbmc_comp_n	call_connectome⊎CellTalkDB_logfc⊎CellTalkDB	0.278772	CellTalkDB
cbmc_comp_n	call_connectome⊎CellTalkDB_cellchat⊎CellTalkDB	0.103144	CellTalkDB
cbmc_comp_n	call_connectome⊎CellTalkDB_call_sca⊎CellTalkDB	0.0922993	CellTalkDB
cbmc_comp_n	call_connectome⊎CellTalkDB_cellphonedb⊎CellTalkDB	0.0845987	CellTalkDB
cbmc_comp_n	call_connectome⊎CellTalkDB_cytotalk⊎CellTalkDB	0.0152284	CellTalkDB
cbmc_comp_n	logfc⊎CellTalkDB_call_natmi⊎CellTalkDB	0.0167768	CellTalkDB
cbmc_comp_n	logfc⊎CellTalkDB_call_connectome⊎CellTalkDB	0.278772	CellTalkDB
cbmc_comp_n	logfc⊎CellTalkDB_cellchat⊎CellTalkDB	0.18624	CellTalkDB
cbmc_comp_n	logfc⊎CellTalkDB_call_sca⊎CellTalkDB	0.168907	CellTalkDB
cbmc_comp_n	logfc⊎CellTalkDB_cellphonedb⊎CellTalkDB	0.139601	CellTalkDB
cbmc_comp_n	logfc⊎CellTalkDB_cytotalk⊎CellTalkDB	0	CellTalkDB
cbmc_comp_n	cellchat⊎CellTalkDB_call_natmi⊎CellTalkDB	0.00150225	CellTalkDB
cbmc_comp_n	cellchat⊎CellTalkDB_call_connectome⊎CellTalkDB	0.103144	CellTalkDB
cbmc_comp_n	cellchat⊎CellTalkDB_logfc⊎CellTalkDB	0.18624	CellTalkDB
cbmc_comp_n	cellchat⊎CellTalkDB_call_sca⊎CellTalkDB	0.66251	CellTalkDB
cbmc_comp_n	cellchat⊎CellTalkDB_cellphonedb⊎CellTalkDB	0.37457	CellTalkDB
cbmc_comp_n	cellchat⊎CellTalkDB_cytotalk⊎CellTalkDB	0	CellTalkDB
cbmc_comp_n	call_sca⊎CellTalkDB_call_natmi⊎CellTalkDB	0.00150225	CellTalkDB
cbmc_comp_n	call_sca⊎CellTalkDB_call_connectome⊎CellTalkDB	0.0922993	CellTalkDB
cbmc_comp_n	call_sca⊎CellTalkDB_logfc⊎CellTalkDB	0.168907	CellTalkDB
cbmc_comp_n	call_sca⊎CellTalkDB_cellchat⊎CellTalkDB	0.66251	CellTalkDB
cbmc_comp_n	call_sca⊎CellTalkDB_cellphonedb⊎CellTalkDB	0.48258	CellTalkDB
cbmc_comp_n	call_sca⊎CellTalkDB_cytotalk⊎CellTalkDB	0	CellTalkDB
cbmc_comp_n	cellphonedb⊎CellTalkDB_call_natmi⊎CellTalkDB	0.00150225	CellTalkDB
cbmc_comp_n	cellphonedb⊎CellTalkDB_call_connectome⊎CellTalkDB	0.0845987	CellTalkDB
cbmc_comp_n	cellphonedb⊎CellTalkDB_logfc⊎CellTalkDB	0.139601	CellTalkDB
cbmc_comp_n	cellphonedb⊎CellTalkDB_cellchat⊎CellTalkDB	0.37457	CellTalkDB
cbmc_comp_n	cellphonedb⊎CellTalkDB_call_sca⊎CellTalkDB	0.48258	CellTalkDB
cbmc_comp_n	cellphonedb⊎CellTalkDB_cytotalk⊎CellTalkDB	0	CellTalkDB
cbmc_comp_n	cytotalk⊎CellTalkDB_call_natmi⊎CellTalkDB	0.37931	CellTalkDB
cbmc_comp_n	cytotalk⊎CellTalkDB_call_connectome⊎CellTalkDB	0.0152284	CellTalkDB
cbmc_comp_n	cytotalk⊎CellTalkDB_logfc⊎CellTalkDB	0	CellTalkDB
cbmc_comp_n	cytotalk⊎CellTalkDB_cellchat⊎CellTalkDB	0	CellTalkDB
cbmc_comp_n	cytotalk⊎CellTalkDB_call_sca⊎CellTalkDB	0	CellTalkDB
cbmc_comp_n	cytotalk⊎CellTalkDB_cellphonedb⊎CellTalkDB	0	CellTalkDB
cbmc_comp_n	call_natmi⊎connectomeDB2020_call_connectome⊎connectomeDB2020	0.0881393	ConnDB2020
cbmc_comp_n	call_natmi⊎connectomeDB2020_logfc⊎connectomeDB2020	0.0298661	ConnDB2020
cbmc_comp_n	call_natmi⊎connectomeDB2020_cellchat⊎connectomeDB2020	0.00553042	ConnDB2020
cbmc_comp_n	call_natmi⊎connectomeDB2020_call_sca⊎connectomeDB2020	0.00250627	ConnDB2020
cbmc_comp_n	call_natmi⊎connectomeDB2020_cellphonedb⊎connectomeDB2020	0.00401606	ConnDB2020
cbmc_comp_n	call_natmi⊎connectomeDB2020_cytotalk⊎connectomeDB2020	0.414427	ConnDB2020
cbmc_comp_n	call_connectome⊎connectomeDB2020_call_natmi⊎connectomeDB2020	0.0881393	ConnDB2020
cbmc_comp_n	call_connectome⊎connectomeDB2020_logfc⊎connectomeDB2020	0.289491	ConnDB2020
cbmc_comp_n	call_connectome⊎connectomeDB2020_cellchat⊎connectomeDB2020	0.152074	ConnDB2020
cbmc_comp_n	call_connectome⊎connectomeDB2020_call_sca⊎connectomeDB2020	0.104362	ConnDB2020
cbmc_comp_n	call_connectome⊎connectomeDB2020_cellphonedb⊎connectomeDB2020	0.101928	ConnDB2020
cbmc_comp_n	call_connectome⊎connectomeDB2020_cytotalk⊎connectomeDB2020	0.0230179	ConnDB2020
cbmc_comp_n	logfc⊎connectomeDB2020_call_natmi⊎connectomeDB2020	0.0298661	ConnDB2020
cbmc_comp_n	logfc⊎connectomeDB2020_call_connectome⊎connectomeDB2020	0.289491	ConnDB2020
cbmc_comp_n	logfc⊎connectomeDB2020_cellchat⊎connectomeDB2020	0.329787	ConnDB2020
cbmc_comp_n	logfc⊎connectomeDB2020_call_sca⊎connectomeDB2020	0.223242	ConnDB2020
cbmc_comp_n	logfc⊎connectomeDB2020_cellphonedb⊎connectomeDB2020	0.214329	ConnDB2020
cbmc_comp_n	logfc⊎connectomeDB2020_cytotalk⊎connectomeDB2020	0.00300903	ConnDB2020
cbmc_comp_n	cellchat⊎connectomeDB2020_call_natmi⊎connectomeDB2020	0.00553042	ConnDB2020
cbmc_comp_n	cellchat⊎connectomeDB2020_call_connectome⊎connectomeDB2020	0.152074	ConnDB2020
cbmc_comp_n	cellchat⊎connectomeDB2020_logfc⊎connectomeDB2020	0.329787	ConnDB2020
cbmc_comp_n	cellchat⊎connectomeDB2020_call_sca⊎connectomeDB2020	0.46092	ConnDB2020
cbmc_comp_n	cellchat⊎connectomeDB2020_cellphonedb⊎connectomeDB2020	0.316656	ConnDB2020
cbmc_comp_n	cellchat⊎connectomeDB2020_cytotalk⊎connectomeDB2020	0.00050025	ConnDB2020
cbmc_comp_n	call_sca⊎connectomeDB2020_call_natmi⊎connectomeDB2020	0.00250627	ConnDB2020
cbmc_comp_n	call_sca⊎connectomeDB2020_call_connectome⊎connectomeDB2020	0.104362	ConnDB2020
cbmc_comp_n	call_sca⊎connectomeDB2020_logfc⊎connectomeDB2020	0.223242	ConnDB2020
cbmc_comp_n	call_sca⊎connectomeDB2020_cellchat⊎connectomeDB2020	0.46092	ConnDB2020
cbmc_comp_n	call_sca⊎connectomeDB2020_cellphonedb⊎connectomeDB2020	0.568627	ConnDB2020
cbmc_comp_n	call_sca⊎connectomeDB2020_cytotalk⊎connectomeDB2020	0	ConnDB2020
cbmc_comp_n	cellphonedb⊎connectomeDB2020_call_natmi⊎connectomeDB2020	0.00401606	ConnDB2020
cbmc_comp_n	cellphonedb⊎connectomeDB2020_call_connectome⊎connectomeDB2020	0.101928	ConnDB2020
cbmc_comp_n	cellphonedb⊎connectomeDB2020_logfc⊎connectomeDB2020	0.214329	ConnDB2020
cbmc_comp_n	cellphonedb⊎connectomeDB2020_cellchat⊎connectomeDB2020	0.316656	ConnDB2020
cbmc_comp_n	cellphonedb⊎connectomeDB2020_call_sca⊎connectomeDB2020	0.568627	ConnDB2020
cbmc_comp_n	cellphonedb⊎connectomeDB2020_cytotalk⊎connectomeDB2020	0	ConnDB2020
cbmc_comp_n	cytotalk⊎connectomeDB2020_call_natmi⊎connectomeDB2020	0.414427	ConnDB2020
cbmc_comp_n	cytotalk⊎connectomeDB2020_call_connectome⊎connectomeDB2020	0.0230179	ConnDB2020
cbmc_comp_n	cytotalk⊎connectomeDB2020_logfc⊎connectomeDB2020	0.00300903	ConnDB2020
cbmc_comp_n	cytotalk⊎connectomeDB2020_cellchat⊎connectomeDB2020	0.00050025	ConnDB2020
cbmc_comp_n	cytotalk⊎connectomeDB2020_call_sca⊎connectomeDB2020	0	ConnDB2020
cbmc_comp_n	cytotalk⊎connectomeDB2020_cellphonedb⊎connectomeDB2020	0	ConnDB2020
cbmc_comp_n	call_natmi⊎EMBRACE_call_connectome⊎EMBRACE	0.0917031	EMBRACE
cbmc_comp_n	call_natmi⊎EMBRACE_logfc⊎EMBRACE	0.020929	EMBRACE
cbmc_comp_n	call_natmi⊎EMBRACE_cellchat⊎EMBRACE	0.00446144	EMBRACE
cbmc_comp_n	call_natmi⊎EMBRACE_call_sca⊎EMBRACE	0.00351229	EMBRACE
cbmc_comp_n	call_natmi⊎EMBRACE_cellphonedb⊎EMBRACE	0.00553042	EMBRACE
cbmc_comp_n	call_natmi⊎EMBRACE_cytotalk⊎EMBRACE	0.426534	EMBRACE
cbmc_comp_n	call_connectome⊎EMBRACE_call_natmi⊎EMBRACE	0.0917031	EMBRACE
cbmc_comp_n	call_connectome⊎EMBRACE_logfc⊎EMBRACE	0.208459	EMBRACE
cbmc_comp_n	call_connectome⊎EMBRACE_cellchat⊎EMBRACE	0.112994	EMBRACE
cbmc_comp_n	call_connectome⊎EMBRACE_call_sca⊎EMBRACE	0.10011	EMBRACE
cbmc_comp_n	call_connectome⊎EMBRACE_cellphonedb⊎EMBRACE	0.104972	EMBRACE
cbmc_comp_n	call_connectome⊎EMBRACE_cytotalk⊎EMBRACE	0.0240655	EMBRACE
cbmc_comp_n	logfc⊎EMBRACE_call_natmi⊎EMBRACE	0.020929	EMBRACE
cbmc_comp_n	logfc⊎EMBRACE_call_connectome⊎EMBRACE	0.208459	EMBRACE
cbmc_comp_n	logfc⊎EMBRACE_cellchat⊎EMBRACE	0.338997	EMBRACE
cbmc_comp_n	logfc⊎EMBRACE_call_sca⊎EMBRACE	0.28866	EMBRACE
cbmc_comp_n	logfc⊎EMBRACE_cellphonedb⊎EMBRACE	0.337793	EMBRACE
cbmc_comp_n	logfc⊎EMBRACE_cytotalk⊎EMBRACE	0.00150225	EMBRACE
cbmc_comp_n	cellchat⊎EMBRACE_call_natmi⊎EMBRACE	0.00446144	EMBRACE
cbmc_comp_n	cellchat⊎EMBRACE_call_connectome⊎EMBRACE	0.112994	EMBRACE
cbmc_comp_n	cellchat⊎EMBRACE_logfc⊎EMBRACE	0.338997	EMBRACE
cbmc_comp_n	cellchat⊎EMBRACE_call_sca⊎EMBRACE	0.4084	EMBRACE
cbmc_comp_n	cellchat⊎EMBRACE_cellphonedb⊎EMBRACE	0.380035	EMBRACE
cbmc_comp_n	cellchat⊎EMBRACE_cytotalk⊎EMBRACE	0.000634921	EMBRACE
cbmc_comp_n	call_sca⊎EMBRACE_call_natmi⊎EMBRACE	0.00351229	EMBRACE
cbmc_comp_n	call_sca⊎EMBRACE_call_connectome⊎EMBRACE	0.10011	EMBRACE
cbmc_comp_n	call_sca⊎EMBRACE_logfc⊎EMBRACE	0.28866	EMBRACE
cbmc_comp_n	call_sca⊎EMBRACE_cellchat⊎EMBRACE	0.4084	EMBRACE
cbmc_comp_n	call_sca⊎EMBRACE_cellphonedb⊎EMBRACE	0.782531	EMBRACE
cbmc_comp_n	call_sca⊎EMBRACE_cytotalk⊎EMBRACE	0.00050025	EMBRACE
cbmc_comp_n	cellphonedb⊎EMBRACE_call_natmi⊎EMBRACE	0.00553042	EMBRACE
cbmc_comp_n	cellphonedb⊎EMBRACE_call_connectome⊎EMBRACE	0.104972	EMBRACE
cbmc_comp_n	cellphonedb⊎EMBRACE_logfc⊎EMBRACE	0.337793	EMBRACE
cbmc_comp_n	cellphonedb⊎EMBRACE_cellchat⊎EMBRACE	0.380035	EMBRACE
cbmc_comp_n	cellphonedb⊎EMBRACE_call_sca⊎EMBRACE	0.782531	EMBRACE
cbmc_comp_n	cellphonedb⊎EMBRACE_cytotalk⊎EMBRACE	0.00050025	EMBRACE
cbmc_comp_n	cytotalk⊎EMBRACE_call_natmi⊎EMBRACE	0.426534	EMBRACE
cbmc_comp_n	cytotalk⊎EMBRACE_call_connectome⊎EMBRACE	0.0240655	EMBRACE
cbmc_comp_n	cytotalk⊎EMBRACE_logfc⊎EMBRACE	0.00150225	EMBRACE
cbmc_comp_n	cytotalk⊎EMBRACE_cellchat⊎EMBRACE	0.000634921	EMBRACE
cbmc_comp_n	cytotalk⊎EMBRACE_call_sca⊎EMBRACE	0.00050025	EMBRACE
cbmc_comp_n	cytotalk⊎EMBRACE_cellphonedb⊎EMBRACE	0.00050025	EMBRACE
cbmc_comp_n	call_natmi⊎Guide2Pharma_call_connectome⊎Guide2Pharma	0.119599	Guide2Pharma
cbmc_comp_n	call_natmi⊎Guide2Pharma_logfc⊎Guide2Pharma	0.0454156	Guide2Pharma
cbmc_comp_n	call_natmi⊎Guide2Pharma_cellchat⊎Guide2Pharma	0.00486855	Guide2Pharma
cbmc_comp_n	call_natmi⊎Guide2Pharma_call_sca⊎Guide2Pharma	0.070091	Guide2Pharma
cbmc_comp_n	call_natmi⊎Guide2Pharma_cellphonedb⊎Guide2Pharma	0.0454156	Guide2Pharma
cbmc_comp_n	call_natmi⊎Guide2Pharma_cytotalk⊎Guide2Pharma	0.491424	Guide2Pharma
cbmc_comp_n	call_connectome⊎Guide2Pharma_call_natmi⊎Guide2Pharma	0.119599	Guide2Pharma
cbmc_comp_n	call_connectome⊎Guide2Pharma_logfc⊎Guide2Pharma	0.101639	Guide2Pharma
cbmc_comp_n	call_connectome⊎Guide2Pharma_cellchat⊎Guide2Pharma	0.0327456	Guide2Pharma
cbmc_comp_n	call_connectome⊎Guide2Pharma_call_sca⊎Guide2Pharma	0.149839	Guide2Pharma
cbmc_comp_n	call_connectome⊎Guide2Pharma_cellphonedb⊎Guide2Pharma	0.101639	Guide2Pharma
cbmc_comp_n	call_connectome⊎Guide2Pharma_cytotalk⊎Guide2Pharma	0.0579882	Guide2Pharma
cbmc_comp_n	logfc⊎Guide2Pharma_call_natmi⊎Guide2Pharma	0.0454156	Guide2Pharma
cbmc_comp_n	logfc⊎Guide2Pharma_call_connectome⊎Guide2Pharma	0.101639	Guide2Pharma
cbmc_comp_n	logfc⊎Guide2Pharma_cellchat⊎Guide2Pharma	0.145455	Guide2Pharma
cbmc_comp_n	logfc⊎Guide2Pharma_call_sca⊎Guide2Pharma	0.187926	Guide2Pharma
cbmc_comp_n	logfc⊎Guide2Pharma_cellphonedb⊎Guide2Pharma	1	Guide2Pharma
cbmc_comp_n	logfc⊎Guide2Pharma_cytotalk⊎Guide2Pharma	0.00660066	Guide2Pharma
cbmc_comp_n	cellchat⊎Guide2Pharma_call_natmi⊎Guide2Pharma	0.00486855	Guide2Pharma
cbmc_comp_n	cellchat⊎Guide2Pharma_call_connectome⊎Guide2Pharma	0.0327456	Guide2Pharma
cbmc_comp_n	cellchat⊎Guide2Pharma_logfc⊎Guide2Pharma	0.145455	Guide2Pharma
cbmc_comp_n	cellchat⊎Guide2Pharma_call_sca⊎Guide2Pharma	0.0289133	Guide2Pharma
cbmc_comp_n	cellchat⊎Guide2Pharma_cellphonedb⊎Guide2Pharma	0.145455	Guide2Pharma
cbmc_comp_n	cellchat⊎Guide2Pharma_cytotalk⊎Guide2Pharma	0.00194175	Guide2Pharma
cbmc_comp_n	call_sca⊎Guide2Pharma_call_natmi⊎Guide2Pharma	0.070091	Guide2Pharma
cbmc_comp_n	call_sca⊎Guide2Pharma_call_connectome⊎Guide2Pharma	0.149839	Guide2Pharma
cbmc_comp_n	call_sca⊎Guide2Pharma_logfc⊎Guide2Pharma	0.187926	Guide2Pharma
cbmc_comp_n	call_sca⊎Guide2Pharma_cellchat⊎Guide2Pharma	0.0289133	Guide2Pharma
cbmc_comp_n	call_sca⊎Guide2Pharma_cellphonedb⊎Guide2Pharma	0.187926	Guide2Pharma
cbmc_comp_n	call_sca⊎Guide2Pharma_cytotalk⊎Guide2Pharma	0.0204082	Guide2Pharma
cbmc_comp_n	cellphonedb⊎Guide2Pharma_call_natmi⊎Guide2Pharma	0.0454156	Guide2Pharma
cbmc_comp_n	cellphonedb⊎Guide2Pharma_call_connectome⊎Guide2Pharma	0.101639	Guide2Pharma
cbmc_comp_n	cellphonedb⊎Guide2Pharma_logfc⊎Guide2Pharma	1	Guide2Pharma
cbmc_comp_n	cellphonedb⊎Guide2Pharma_cellchat⊎Guide2Pharma	0.145455	Guide2Pharma
cbmc_comp_n	cellphonedb⊎Guide2Pharma_call_sca⊎Guide2Pharma	0.187926	Guide2Pharma
cbmc_comp_n	cellphonedb⊎Guide2Pharma_cytotalk⊎Guide2Pharma	0.00660066	Guide2Pharma
cbmc_comp_n	cytotalk⊎Guide2Pharma_call_natmi⊎Guide2Pharma	0.491424	Guide2Pharma
cbmc_comp_n	cytotalk⊎Guide2Pharma_call_connectome⊎Guide2Pharma	0.0579882	Guide2Pharma
cbmc_comp_n	cytotalk⊎Guide2Pharma_logfc⊎Guide2Pharma	0.00660066	Guide2Pharma
cbmc_comp_n	cytotalk⊎Guide2Pharma_cellchat⊎Guide2Pharma	0.00194175	Guide2Pharma
cbmc_comp_n	cytotalk⊎Guide2Pharma_call_sca⊎Guide2Pharma	0.0204082	Guide2Pharma
cbmc_comp_n	cytotalk⊎Guide2Pharma_cellphonedb⊎Guide2Pharma	0.00660066	Guide2Pharma
cbmc_comp_n	call_natmi⊎HPMR_call_connectome⊎HPMR	0.120898	HPMR
cbmc_comp_n	call_natmi⊎HPMR_logfc⊎HPMR	0.0342927	HPMR
cbmc_comp_n	call_natmi⊎HPMR_cellchat⊎HPMR	0.00661626	HPMR
cbmc_comp_n	call_natmi⊎HPMR_call_sca⊎HPMR	0.0411244	HPMR
cbmc_comp_n	call_natmi⊎HPMR_cellphonedb⊎HPMR	0.0342927	HPMR
cbmc_comp_n	call_natmi⊎HPMR_cytotalk⊎HPMR	0.497006	HPMR
cbmc_comp_n	call_connectome⊎HPMR_call_natmi⊎HPMR	0.120898	HPMR
cbmc_comp_n	call_connectome⊎HPMR_logfc⊎HPMR	0.0507386	HPMR
cbmc_comp_n	call_connectome⊎HPMR_cellchat⊎HPMR	0.0211907	HPMR
cbmc_comp_n	call_connectome⊎HPMR_call_sca⊎HPMR	0.0798669	HPMR
cbmc_comp_n	call_connectome⊎HPMR_cellphonedb⊎HPMR	0.0507386	HPMR
cbmc_comp_n	call_connectome⊎HPMR_cytotalk⊎HPMR	0.0541419	HPMR
cbmc_comp_n	logfc⊎HPMR_call_natmi⊎HPMR	0.0342927	HPMR
cbmc_comp_n	logfc⊎HPMR_call_connectome⊎HPMR	0.0507386	HPMR
cbmc_comp_n	logfc⊎HPMR_cellchat⊎HPMR	0.0943396	HPMR
cbmc_comp_n	logfc⊎HPMR_call_sca⊎HPMR	0.424115	HPMR
cbmc_comp_n	logfc⊎HPMR_cellphonedb⊎HPMR	1	HPMR
cbmc_comp_n	logfc⊎HPMR_cytotalk⊎HPMR	0.00655542	HPMR
cbmc_comp_n	cellchat⊎HPMR_call_natmi⊎HPMR	0.00661626	HPMR
cbmc_comp_n	cellchat⊎HPMR_call_connectome⊎HPMR	0.0211907	HPMR
cbmc_comp_n	cellchat⊎HPMR_logfc⊎HPMR	0.0943396	HPMR
cbmc_comp_n	cellchat⊎HPMR_call_sca⊎HPMR	0.0618146	HPMR
cbmc_comp_n	cellchat⊎HPMR_cellphonedb⊎HPMR	0.0943396	HPMR
cbmc_comp_n	cellchat⊎HPMR_cytotalk⊎HPMR	0.00188147	HPMR
cbmc_comp_n	call_sca⊎HPMR_call_natmi⊎HPMR	0.0411244	HPMR
cbmc_comp_n	call_sca⊎HPMR_call_connectome⊎HPMR	0.0798669	HPMR
cbmc_comp_n	call_sca⊎HPMR_logfc⊎HPMR	0.424115	HPMR
cbmc_comp_n	call_sca⊎HPMR_cellchat⊎HPMR	0.0618146	HPMR
cbmc_comp_n	call_sca⊎HPMR_cellphonedb⊎HPMR	0.424115	HPMR
cbmc_comp_n	call_sca⊎HPMR_cytotalk⊎HPMR	0.00806452	HPMR
cbmc_comp_n	cellphonedb⊎HPMR_call_natmi⊎HPMR	0.0342927	HPMR
cbmc_comp_n	cellphonedb⊎HPMR_call_connectome⊎HPMR	0.0507386	HPMR
cbmc_comp_n	cellphonedb⊎HPMR_logfc⊎HPMR	1	HPMR
cbmc_comp_n	cellphonedb⊎HPMR_cellchat⊎HPMR	0.0943396	HPMR
cbmc_comp_n	cellphonedb⊎HPMR_call_sca⊎HPMR	0.424115	HPMR
cbmc_comp_n	cellphonedb⊎HPMR_cytotalk⊎HPMR	0.00655542	HPMR
cbmc_comp_n	cytotalk⊎HPMR_call_natmi⊎HPMR	0.497006	HPMR
cbmc_comp_n	cytotalk⊎HPMR_call_connectome⊎HPMR	0.0541419	HPMR
cbmc_comp_n	cytotalk⊎HPMR_logfc⊎HPMR	0.00655542	HPMR
cbmc_comp_n	cytotalk⊎HPMR_cellchat⊎HPMR	0.00188147	HPMR
cbmc_comp_n	cytotalk⊎HPMR_call_sca⊎HPMR	0.00806452	HPMR
cbmc_comp_n	cytotalk⊎HPMR_cellphonedb⊎HPMR	0.00655542	HPMR
cbmc_comp_n	call_natmi⊎ICELLNET_call_connectome⊎ICELLNET	0.103144	ICELLNET
cbmc_comp_n	call_natmi⊎ICELLNET_logfc⊎ICELLNET	0.0170896	ICELLNET
cbmc_comp_n	call_natmi⊎ICELLNET_cellchat⊎ICELLNET	0.00766284	ICELLNET
cbmc_comp_n	call_natmi⊎ICELLNET_call_sca⊎ICELLNET	0.00806452	ICELLNET
cbmc_comp_n	call_natmi⊎ICELLNET_cellphonedb⊎ICELLNET	0.00704935	ICELLNET
cbmc_comp_n	call_natmi⊎ICELLNET_cytotalk⊎ICELLNET	0.170567	ICELLNET
cbmc_comp_n	call_connectome⊎ICELLNET_call_natmi⊎ICELLNET	0.103144	ICELLNET
cbmc_comp_n	call_connectome⊎ICELLNET_logfc⊎ICELLNET	0.129385	ICELLNET
cbmc_comp_n	call_connectome⊎ICELLNET_cellchat⊎ICELLNET	0.0849835	ICELLNET
cbmc_comp_n	call_connectome⊎ICELLNET_call_sca⊎ICELLNET	0.112347	ICELLNET
cbmc_comp_n	call_connectome⊎ICELLNET_cellphonedb⊎ICELLNET	0.0976948	ICELLNET
cbmc_comp_n	call_connectome⊎ICELLNET_cytotalk⊎ICELLNET	0.0561111	ICELLNET
cbmc_comp_n	logfc⊎ICELLNET_call_natmi⊎ICELLNET	0.0170896	ICELLNET
cbmc_comp_n	logfc⊎ICELLNET_call_connectome⊎ICELLNET	0.129385	ICELLNET
cbmc_comp_n	logfc⊎ICELLNET_cellchat⊎ICELLNET	0.298477	ICELLNET
cbmc_comp_n	logfc⊎ICELLNET_call_sca⊎ICELLNET	0.369596	ICELLNET
cbmc_comp_n	logfc⊎ICELLNET_cellphonedb⊎ICELLNET	0.465672	ICELLNET
cbmc_comp_n	logfc⊎ICELLNET_cytotalk⊎ICELLNET	0.00701944	ICELLNET
cbmc_comp_n	cellchat⊎ICELLNET_call_natmi⊎ICELLNET	0.00766284	ICELLNET
cbmc_comp_n	cellchat⊎ICELLNET_call_connectome⊎ICELLNET	0.0849835	ICELLNET
cbmc_comp_n	cellchat⊎ICELLNET_logfc⊎ICELLNET	0.298477	ICELLNET
cbmc_comp_n	cellchat⊎ICELLNET_call_sca⊎ICELLNET	0.289216	ICELLNET
cbmc_comp_n	cellchat⊎ICELLNET_cellphonedb⊎ICELLNET	0.291749	ICELLNET
cbmc_comp_n	cellchat⊎ICELLNET_cytotalk⊎ICELLNET	0.00412882	ICELLNET
cbmc_comp_n	call_sca⊎ICELLNET_call_natmi⊎ICELLNET	0.00806452	ICELLNET
cbmc_comp_n	call_sca⊎ICELLNET_call_connectome⊎ICELLNET	0.112347	ICELLNET
cbmc_comp_n	call_sca⊎ICELLNET_logfc⊎ICELLNET	0.369596	ICELLNET
cbmc_comp_n	call_sca⊎ICELLNET_cellchat⊎ICELLNET	0.289216	ICELLNET
cbmc_comp_n	call_sca⊎ICELLNET_cellphonedb⊎ICELLNET	0.710864	ICELLNET
cbmc_comp_n	call_sca⊎ICELLNET_cytotalk⊎ICELLNET	0.00316623	ICELLNET
cbmc_comp_n	cellphonedb⊎ICELLNET_call_natmi⊎ICELLNET	0.00704935	ICELLNET
cbmc_comp_n	cellphonedb⊎ICELLNET_call_connectome⊎ICELLNET	0.0976948	ICELLNET
cbmc_comp_n	cellphonedb⊎ICELLNET_logfc⊎ICELLNET	0.465672	ICELLNET
cbmc_comp_n	cellphonedb⊎ICELLNET_cellchat⊎ICELLNET	0.291749	ICELLNET
cbmc_comp_n	cellphonedb⊎ICELLNET_call_sca⊎ICELLNET	0.710864	ICELLNET
cbmc_comp_n	cellphonedb⊎ICELLNET_cytotalk⊎ICELLNET	0.00316623	ICELLNET
cbmc_comp_n	cytotalk⊎ICELLNET_call_natmi⊎ICELLNET	0.170567	ICELLNET
cbmc_comp_n	cytotalk⊎ICELLNET_call_connectome⊎ICELLNET	0.0561111	ICELLNET
cbmc_comp_n	cytotalk⊎ICELLNET_logfc⊎ICELLNET	0.00701944	ICELLNET
cbmc_comp_n	cytotalk⊎ICELLNET_cellchat⊎ICELLNET	0.00412882	ICELLNET
cbmc_comp_n	cytotalk⊎ICELLNET_call_sca⊎ICELLNET	0.00316623	ICELLNET
cbmc_comp_n	cytotalk⊎ICELLNET_cellphonedb⊎ICELLNET	0.00316623	ICELLNET
cbmc_comp_n	call_natmi⊎iTALK_call_connectome⊎iTALK	0.082837	iTALK
cbmc_comp_n	call_natmi⊎iTALK_logfc⊎iTALK	0.020929	iTALK
cbmc_comp_n	call_natmi⊎iTALK_cellchat⊎iTALK	0.00250627	iTALK
cbmc_comp_n	call_natmi⊎iTALK_call_sca⊎iTALK	0.001001	iTALK
cbmc_comp_n	call_natmi⊎iTALK_cellphonedb⊎iTALK	0.001001	iTALK
cbmc_comp_n	call_natmi⊎iTALK_cytotalk⊎iTALK	0.3947	iTALK
cbmc_comp_n	call_connectome⊎iTALK_call_natmi⊎iTALK	0.082837	iTALK
cbmc_comp_n	call_connectome⊎iTALK_logfc⊎iTALK	0.285347	iTALK
cbmc_comp_n	call_connectome⊎iTALK_cellchat⊎iTALK	0.111111	iTALK
cbmc_comp_n	call_connectome⊎iTALK_call_sca⊎iTALK	0.0917031	iTALK
cbmc_comp_n	call_connectome⊎iTALK_cellphonedb⊎iTALK	0.0787487	iTALK
cbmc_comp_n	call_connectome⊎iTALK_cytotalk⊎iTALK	0.0178117	iTALK
cbmc_comp_n	logfc⊎iTALK_call_natmi⊎iTALK	0.020929	iTALK
cbmc_comp_n	logfc⊎iTALK_call_connectome⊎iTALK	0.285347	iTALK
cbmc_comp_n	logfc⊎iTALK_cellchat⊎iTALK	0.240695	iTALK
cbmc_comp_n	logfc⊎iTALK_call_sca⊎iTALK	0.20048	iTALK
cbmc_comp_n	logfc⊎iTALK_cellphonedb⊎iTALK	0.156738	iTALK
cbmc_comp_n	logfc⊎iTALK_cytotalk⊎iTALK	0.00200401	iTALK
cbmc_comp_n	cellchat⊎iTALK_call_natmi⊎iTALK	0.00250627	iTALK
cbmc_comp_n	cellchat⊎iTALK_call_connectome⊎iTALK	0.111111	iTALK
cbmc_comp_n	cellchat⊎iTALK_logfc⊎iTALK	0.240695	iTALK
cbmc_comp_n	cellchat⊎iTALK_call_sca⊎iTALK	0.60901	iTALK
cbmc_comp_n	cellchat⊎iTALK_cellphonedb⊎iTALK	0.365188	iTALK
cbmc_comp_n	cellchat⊎iTALK_cytotalk⊎iTALK	0	iTALK
cbmc_comp_n	call_sca⊎iTALK_call_natmi⊎iTALK	0.001001	iTALK
cbmc_comp_n	call_sca⊎iTALK_call_connectome⊎iTALK	0.0917031	iTALK
cbmc_comp_n	call_sca⊎iTALK_logfc⊎iTALK	0.20048	iTALK
cbmc_comp_n	call_sca⊎iTALK_cellchat⊎iTALK	0.60901	iTALK
cbmc_comp_n	call_sca⊎iTALK_cellphonedb⊎iTALK	0.504891	iTALK
cbmc_comp_n	call_sca⊎iTALK_cytotalk⊎iTALK	0	iTALK
cbmc_comp_n	cellphonedb⊎iTALK_call_natmi⊎iTALK	0.001001	iTALK
cbmc_comp_n	cellphonedb⊎iTALK_call_connectome⊎iTALK	0.0787487	iTALK
cbmc_comp_n	cellphonedb⊎iTALK_logfc⊎iTALK	0.156738	iTALK
cbmc_comp_n	cellphonedb⊎iTALK_cellchat⊎iTALK	0.365188	iTALK
cbmc_comp_n	cellphonedb⊎iTALK_call_sca⊎iTALK	0.504891	iTALK
cbmc_comp_n	cellphonedb⊎iTALK_cytotalk⊎iTALK	0	iTALK
cbmc_comp_n	cytotalk⊎iTALK_call_natmi⊎iTALK	0.3947	iTALK
cbmc_comp_n	cytotalk⊎iTALK_call_connectome⊎iTALK	0.0178117	iTALK
cbmc_comp_n	cytotalk⊎iTALK_logfc⊎iTALK	0.00200401	iTALK
cbmc_comp_n	cytotalk⊎iTALK_cellchat⊎iTALK	0	iTALK
cbmc_comp_n	cytotalk⊎iTALK_call_sca⊎iTALK	0	iTALK
cbmc_comp_n	cytotalk⊎iTALK_cellphonedb⊎iTALK	0	iTALK
cbmc_comp_n	call_natmi⊎Kirouac2010_call_connectome⊎Kirouac2010	0.0903399	Kirouac2010
cbmc_comp_n	call_natmi⊎Kirouac2010_logfc⊎Kirouac2010	0.0444065	Kirouac2010
cbmc_comp_n	call_natmi⊎Kirouac2010_cellchat⊎Kirouac2010	0.0305052	Kirouac2010
cbmc_comp_n	call_natmi⊎Kirouac2010_call_sca⊎Kirouac2010	0.221747	Kirouac2010
cbmc_comp_n	call_natmi⊎Kirouac2010_cellphonedb⊎Kirouac2010	0.0444065	Kirouac2010
cbmc_comp_n	call_natmi⊎Kirouac2010_cytotalk⊎Kirouac2010	0.5163	Kirouac2010
cbmc_comp_n	call_connectome⊎Kirouac2010_call_natmi⊎Kirouac2010	0.0903399	Kirouac2010
cbmc_comp_n	call_connectome⊎Kirouac2010_logfc⊎Kirouac2010	0.110553	Kirouac2010
cbmc_comp_n	call_connectome⊎Kirouac2010_cellchat⊎Kirouac2010	0.0830325	Kirouac2010
cbmc_comp_n	call_connectome⊎Kirouac2010_call_sca⊎Kirouac2010	0.12975	Kirouac2010
cbmc_comp_n	call_connectome⊎Kirouac2010_cellphonedb⊎Kirouac2010	0.110553	Kirouac2010
cbmc_comp_n	call_connectome⊎Kirouac2010_cytotalk⊎Kirouac2010	0.0835556	Kirouac2010
cbmc_comp_n	logfc⊎Kirouac2010_call_natmi⊎Kirouac2010	0.0444065	Kirouac2010
cbmc_comp_n	logfc⊎Kirouac2010_call_connectome⊎Kirouac2010	0.110553	Kirouac2010
cbmc_comp_n	logfc⊎Kirouac2010_cellchat⊎Kirouac2010	0.363229	Kirouac2010
cbmc_comp_n	logfc⊎Kirouac2010_call_sca⊎Kirouac2010	0.219342	Kirouac2010
cbmc_comp_n	logfc⊎Kirouac2010_cellphonedb⊎Kirouac2010	1	Kirouac2010
cbmc_comp_n	logfc⊎Kirouac2010_cytotalk⊎Kirouac2010	0.0506873	Kirouac2010
cbmc_comp_n	cellchat⊎Kirouac2010_call_natmi⊎Kirouac2010	0.0305052	Kirouac2010
cbmc_comp_n	cellchat⊎Kirouac2010_call_connectome⊎Kirouac2010	0.0830325	Kirouac2010
cbmc_comp_n	cellchat⊎Kirouac2010_logfc⊎Kirouac2010	0.363229	Kirouac2010
cbmc_comp_n	cellchat⊎Kirouac2010_call_sca⊎Kirouac2010	0.0788423	Kirouac2010
cbmc_comp_n	cellchat⊎Kirouac2010_cellphonedb⊎Kirouac2010	0.363229	Kirouac2010
cbmc_comp_n	cellchat⊎Kirouac2010_cytotalk⊎Kirouac2010	0.0217391	Kirouac2010
cbmc_comp_n	call_sca⊎Kirouac2010_call_natmi⊎Kirouac2010	0.221747	Kirouac2010
cbmc_comp_n	call_sca⊎Kirouac2010_call_connectome⊎Kirouac2010	0.12975	Kirouac2010
cbmc_comp_n	call_sca⊎Kirouac2010_logfc⊎Kirouac2010	0.219342	Kirouac2010
cbmc_comp_n	call_sca⊎Kirouac2010_cellchat⊎Kirouac2010	0.0788423	Kirouac2010
cbmc_comp_n	call_sca⊎Kirouac2010_cellphonedb⊎Kirouac2010	0.219342	Kirouac2010
cbmc_comp_n	call_sca⊎Kirouac2010_cytotalk⊎Kirouac2010	0.201923	Kirouac2010
cbmc_comp_n	cellphonedb⊎Kirouac2010_call_natmi⊎Kirouac2010	0.0444065	Kirouac2010
cbmc_comp_n	cellphonedb⊎Kirouac2010_call_connectome⊎Kirouac2010	0.110553	Kirouac2010
cbmc_comp_n	cellphonedb⊎Kirouac2010_logfc⊎Kirouac2010	1	Kirouac2010
cbmc_comp_n	cellphonedb⊎Kirouac2010_cellchat⊎Kirouac2010	0.363229	Kirouac2010
cbmc_comp_n	cellphonedb⊎Kirouac2010_call_sca⊎Kirouac2010	0.219342	Kirouac2010
cbmc_comp_n	cellphonedb⊎Kirouac2010_cytotalk⊎Kirouac2010	0.0506873	Kirouac2010
cbmc_comp_n	cytotalk⊎Kirouac2010_call_natmi⊎Kirouac2010	0.5163	Kirouac2010
cbmc_comp_n	cytotalk⊎Kirouac2010_call_connectome⊎Kirouac2010	0.0835556	Kirouac2010
cbmc_comp_n	cytotalk⊎Kirouac2010_logfc⊎Kirouac2010	0.0506873	Kirouac2010
cbmc_comp_n	cytotalk⊎Kirouac2010_cellchat⊎Kirouac2010	0.0217391	Kirouac2010
cbmc_comp_n	cytotalk⊎Kirouac2010_call_sca⊎Kirouac2010	0.201923	Kirouac2010
cbmc_comp_n	cytotalk⊎Kirouac2010_cellphonedb⊎Kirouac2010	0.0506873	Kirouac2010
cbmc_comp_n	call_natmi⊎LRdb_call_connectome⊎LRdb	0.0822511	LRdb
cbmc_comp_n	call_natmi⊎LRdb_logfc⊎LRdb	0.0167768	LRdb
cbmc_comp_n	call_natmi⊎LRdb_cellchat⊎LRdb	0.00200401	LRdb
cbmc_comp_n	call_natmi⊎LRdb_call_sca⊎LRdb	0.001001	LRdb
cbmc_comp_n	call_natmi⊎LRdb_cellphonedb⊎LRdb	0.001001	LRdb
cbmc_comp_n	call_natmi⊎LRdb_cytotalk⊎LRdb	0.404494	LRdb
cbmc_comp_n	call_connectome⊎LRdb_call_natmi⊎LRdb	0.0822511	LRdb
cbmc_comp_n	call_connectome⊎LRdb_logfc⊎LRdb	0.286174	LRdb
cbmc_comp_n	call_connectome⊎LRdb_cellchat⊎LRdb	0.112966	LRdb
cbmc_comp_n	call_connectome⊎LRdb_call_sca⊎LRdb	0.0899183	LRdb
cbmc_comp_n	call_connectome⊎LRdb_cellphonedb⊎LRdb	0.0799136	LRdb
cbmc_comp_n	call_connectome⊎LRdb_cytotalk⊎LRdb	0.0183299	LRdb
cbmc_comp_n	logfc⊎LRdb_call_natmi⊎LRdb	0.0167768	LRdb
cbmc_comp_n	logfc⊎LRdb_call_connectome⊎LRdb	0.286174	LRdb
cbmc_comp_n	logfc⊎LRdb_cellchat⊎LRdb	0.237624	LRdb
cbmc_comp_n	logfc⊎LRdb_call_sca⊎LRdb	0.193317	LRdb
cbmc_comp_n	logfc⊎LRdb_cellphonedb⊎LRdb	0.154734	LRdb
cbmc_comp_n	logfc⊎LRdb_cytotalk⊎LRdb	0.001001	LRdb
cbmc_comp_n	cellchat⊎LRdb_call_natmi⊎LRdb	0.00200401	LRdb
cbmc_comp_n	cellchat⊎LRdb_call_connectome⊎LRdb	0.112966	LRdb
cbmc_comp_n	cellchat⊎LRdb_logfc⊎LRdb	0.237624	LRdb
cbmc_comp_n	cellchat⊎LRdb_call_sca⊎LRdb	0.624695	LRdb
cbmc_comp_n	cellchat⊎LRdb_cellphonedb⊎LRdb	0.381215	LRdb
cbmc_comp_n	cellchat⊎LRdb_cytotalk⊎LRdb	0	LRdb
cbmc_comp_n	call_sca⊎LRdb_call_natmi⊎LRdb	0.001001	LRdb
cbmc_comp_n	call_sca⊎LRdb_call_connectome⊎LRdb	0.0899183	LRdb
cbmc_comp_n	call_sca⊎LRdb_logfc⊎LRdb	0.193317	LRdb
cbmc_comp_n	call_sca⊎LRdb_cellchat⊎LRdb	0.624695	LRdb
cbmc_comp_n	call_sca⊎LRdb_cellphonedb⊎LRdb	0.506024	LRdb
cbmc_comp_n	call_sca⊎LRdb_cytotalk⊎LRdb	0	LRdb
cbmc_comp_n	cellphonedb⊎LRdb_call_natmi⊎LRdb	0.001001	LRdb
cbmc_comp_n	cellphonedb⊎LRdb_call_connectome⊎LRdb	0.0799136	LRdb
cbmc_comp_n	cellphonedb⊎LRdb_logfc⊎LRdb	0.154734	LRdb
cbmc_comp_n	cellphonedb⊎LRdb_cellchat⊎LRdb	0.381215	LRdb
cbmc_comp_n	cellphonedb⊎LRdb_call_sca⊎LRdb	0.506024	LRdb
cbmc_comp_n	cellphonedb⊎LRdb_cytotalk⊎LRdb	0	LRdb
cbmc_comp_n	cytotalk⊎LRdb_call_natmi⊎LRdb	0.404494	LRdb
cbmc_comp_n	cytotalk⊎LRdb_call_connectome⊎LRdb	0.0183299	LRdb
cbmc_comp_n	cytotalk⊎LRdb_logfc⊎LRdb	0.001001	LRdb
cbmc_comp_n	cytotalk⊎LRdb_cellchat⊎LRdb	0	LRdb
cbmc_comp_n	cytotalk⊎LRdb_call_sca⊎LRdb	0	LRdb
cbmc_comp_n	cytotalk⊎LRdb_cellphonedb⊎LRdb	0	LRdb
cbmc_comp_n	call_natmi⊎Ramilowski2015_call_connectome⊎Ramilowski2015	0.0934937	Ramilowski
cbmc_comp_n	call_natmi⊎Ramilowski2015_logfc⊎Ramilowski2015	0.0277492	Ramilowski
cbmc_comp_n	call_natmi⊎Ramilowski2015_cellchat⊎Ramilowski2015	0.00365854	Ramilowski
cbmc_comp_n	call_natmi⊎Ramilowski2015_call_sca⊎Ramilowski2015	0.00250627	Ramilowski
cbmc_comp_n	call_natmi⊎Ramilowski2015_cellphonedb⊎Ramilowski2015	0.00452034	Ramilowski
cbmc_comp_n	call_natmi⊎Ramilowski2015_cytotalk⊎Ramilowski2015	0.40647	Ramilowski
cbmc_comp_n	call_connectome⊎Ramilowski2015_call_natmi⊎Ramilowski2015	0.0934937	Ramilowski
cbmc_comp_n	call_connectome⊎Ramilowski2015_logfc⊎Ramilowski2015	0.262626	Ramilowski
cbmc_comp_n	call_connectome⊎Ramilowski2015_cellchat⊎Ramilowski2015	0.123549	Ramilowski
cbmc_comp_n	call_connectome⊎Ramilowski2015_call_sca⊎Ramilowski2015	0.0976948	Ramilowski
cbmc_comp_n	call_connectome⊎Ramilowski2015_cellphonedb⊎Ramilowski2015	0.101322	Ramilowski
cbmc_comp_n	call_connectome⊎Ramilowski2015_cytotalk⊎Ramilowski2015	0.0261673	Ramilowski
cbmc_comp_n	logfc⊎Ramilowski2015_call_natmi⊎Ramilowski2015	0.0277492	Ramilowski
cbmc_comp_n	logfc⊎Ramilowski2015_call_connectome⊎Ramilowski2015	0.262626	Ramilowski
cbmc_comp_n	logfc⊎Ramilowski2015_cellchat⊎Ramilowski2015	0.324216	Ramilowski
cbmc_comp_n	logfc⊎Ramilowski2015_call_sca⊎Ramilowski2015	0.236858	Ramilowski
cbmc_comp_n	logfc⊎Ramilowski2015_cellphonedb⊎Ramilowski2015	0.247661	Ramilowski
cbmc_comp_n	logfc⊎Ramilowski2015_cytotalk⊎Ramilowski2015	0.00401606	Ramilowski
cbmc_comp_n	cellchat⊎Ramilowski2015_call_natmi⊎Ramilowski2015	0.00365854	Ramilowski
cbmc_comp_n	cellchat⊎Ramilowski2015_call_connectome⊎Ramilowski2015	0.123549	Ramilowski
cbmc_comp_n	cellchat⊎Ramilowski2015_logfc⊎Ramilowski2015	0.324216	Ramilowski
cbmc_comp_n	cellchat⊎Ramilowski2015_call_sca⊎Ramilowski2015	0.386689	Ramilowski
cbmc_comp_n	cellchat⊎Ramilowski2015_cellphonedb⊎Ramilowski2015	0.323151	Ramilowski
cbmc_comp_n	cellchat⊎Ramilowski2015_cytotalk⊎Ramilowski2015	0.000607903	Ramilowski
cbmc_comp_n	call_sca⊎Ramilowski2015_call_natmi⊎Ramilowski2015	0.00250627	Ramilowski
cbmc_comp_n	call_sca⊎Ramilowski2015_call_connectome⊎Ramilowski2015	0.0976948	Ramilowski
cbmc_comp_n	call_sca⊎Ramilowski2015_logfc⊎Ramilowski2015	0.236858	Ramilowski
cbmc_comp_n	call_sca⊎Ramilowski2015_cellchat⊎Ramilowski2015	0.386689	Ramilowski
cbmc_comp_n	call_sca⊎Ramilowski2015_cellphonedb⊎Ramilowski2015	0.696353	Ramilowski
cbmc_comp_n	call_sca⊎Ramilowski2015_cytotalk⊎Ramilowski2015	0.00150225	Ramilowski
cbmc_comp_n	cellphonedb⊎Ramilowski2015_call_natmi⊎Ramilowski2015	0.00452034	Ramilowski
cbmc_comp_n	cellphonedb⊎Ramilowski2015_call_connectome⊎Ramilowski2015	0.101322	Ramilowski
cbmc_comp_n	cellphonedb⊎Ramilowski2015_logfc⊎Ramilowski2015	0.247661	Ramilowski
cbmc_comp_n	cellphonedb⊎Ramilowski2015_cellchat⊎Ramilowski2015	0.323151	Ramilowski
cbmc_comp_n	cellphonedb⊎Ramilowski2015_call_sca⊎Ramilowski2015	0.696353	Ramilowski
cbmc_comp_n	cellphonedb⊎Ramilowski2015_cytotalk⊎Ramilowski2015	0.00150225	Ramilowski
cbmc_comp_n	cytotalk⊎Ramilowski2015_call_natmi⊎Ramilowski2015	0.40647	Ramilowski
cbmc_comp_n	cytotalk⊎Ramilowski2015_call_connectome⊎Ramilowski2015	0.0261673	Ramilowski
cbmc_comp_n	cytotalk⊎Ramilowski2015_logfc⊎Ramilowski2015	0.00401606	Ramilowski
cbmc_comp_n	cytotalk⊎Ramilowski2015_cellchat⊎Ramilowski2015	0.000607903	Ramilowski
cbmc_comp_n	cytotalk⊎Ramilowski2015_call_sca⊎Ramilowski2015	0.00150225	Ramilowski
cbmc_comp_n	cytotalk⊎Ramilowski2015_cellphonedb⊎Ramilowski2015	0.00150225	Ramilowski
cbmc_comp_n	call_natmi⊎OmniPath_call_connectome⊎OmniPath	0.0735373	OmniPath
cbmc_comp_n	call_natmi⊎OmniPath_logfc⊎OmniPath	0.0121457	OmniPath
cbmc_comp_n	call_natmi⊎OmniPath_cellchat⊎OmniPath	0	OmniPath
cbmc_comp_n	call_natmi⊎OmniPath_call_sca⊎OmniPath	0.00050025	OmniPath
cbmc_comp_n	call_natmi⊎OmniPath_cellphonedb⊎OmniPath	0.00050025	OmniPath
cbmc_comp_n	call_natmi⊎OmniPath_cytotalk⊎OmniPath	0.364256	OmniPath
cbmc_comp_n	call_connectome⊎OmniPath_call_natmi⊎OmniPath	0.0735373	OmniPath
cbmc_comp_n	call_connectome⊎OmniPath_logfc⊎OmniPath	0.253133	OmniPath
cbmc_comp_n	call_connectome⊎OmniPath_cellchat⊎OmniPath	0.106195	OmniPath
cbmc_comp_n	call_connectome⊎OmniPath_call_sca⊎OmniPath	0.0958904	OmniPath
cbmc_comp_n	call_connectome⊎OmniPath_cellphonedb⊎OmniPath	0.0863661	OmniPath
cbmc_comp_n	call_connectome⊎OmniPath_cytotalk⊎OmniPath	0.00857287	OmniPath
cbmc_comp_n	logfc⊎OmniPath_call_natmi⊎OmniPath	0.0121457	OmniPath
cbmc_comp_n	logfc⊎OmniPath_call_connectome⊎OmniPath	0.253133	OmniPath
cbmc_comp_n	logfc⊎OmniPath_cellchat⊎OmniPath	0.244555	OmniPath
cbmc_comp_n	logfc⊎OmniPath_call_sca⊎OmniPath	0.230012	OmniPath
cbmc_comp_n	logfc⊎OmniPath_cellphonedb⊎OmniPath	0.184133	OmniPath
cbmc_comp_n	logfc⊎OmniPath_cytotalk⊎OmniPath	0.001001	OmniPath
cbmc_comp_n	cellchat⊎OmniPath_call_natmi⊎OmniPath	0	OmniPath
cbmc_comp_n	cellchat⊎OmniPath_call_connectome⊎OmniPath	0.106195	OmniPath
cbmc_comp_n	cellchat⊎OmniPath_logfc⊎OmniPath	0.244555	OmniPath
cbmc_comp_n	cellchat⊎OmniPath_call_sca⊎OmniPath	0.670844	OmniPath
cbmc_comp_n	cellchat⊎OmniPath_cellphonedb⊎OmniPath	0.297017	OmniPath
cbmc_comp_n	cellchat⊎OmniPath_cytotalk⊎OmniPath	0	OmniPath
cbmc_comp_n	call_sca⊎OmniPath_call_natmi⊎OmniPath	0.00050025	OmniPath
cbmc_comp_n	call_sca⊎OmniPath_call_connectome⊎OmniPath	0.0958904	OmniPath
cbmc_comp_n	call_sca⊎OmniPath_logfc⊎OmniPath	0.230012	OmniPath
cbmc_comp_n	call_sca⊎OmniPath_cellchat⊎OmniPath	0.670844	OmniPath
cbmc_comp_n	call_sca⊎OmniPath_cellphonedb⊎OmniPath	0.430615	OmniPath
cbmc_comp_n	call_sca⊎OmniPath_cytotalk⊎OmniPath	0	OmniPath
cbmc_comp_n	cellphonedb⊎OmniPath_call_natmi⊎OmniPath	0.00050025	OmniPath
cbmc_comp_n	cellphonedb⊎OmniPath_call_connectome⊎OmniPath	0.0863661	OmniPath
cbmc_comp_n	cellphonedb⊎OmniPath_logfc⊎OmniPath	0.184133	OmniPath
cbmc_comp_n	cellphonedb⊎OmniPath_cellchat⊎OmniPath	0.297017	OmniPath
cbmc_comp_n	cellphonedb⊎OmniPath_call_sca⊎OmniPath	0.430615	OmniPath
cbmc_comp_n	cellphonedb⊎OmniPath_cytotalk⊎OmniPath	0	OmniPath
cbmc_comp_n	cytotalk⊎OmniPath_call_natmi⊎OmniPath	0.364256	OmniPath
cbmc_comp_n	cytotalk⊎OmniPath_call_connectome⊎OmniPath	0.00857287	OmniPath
cbmc_comp_n	cytotalk⊎OmniPath_logfc⊎OmniPath	0.001001	OmniPath
cbmc_comp_n	cytotalk⊎OmniPath_cellchat⊎OmniPath	0	OmniPath
cbmc_comp_n	cytotalk⊎OmniPath_call_sca⊎OmniPath	0	OmniPath
cbmc_comp_n	cytotalk⊎OmniPath_cellphonedb⊎OmniPath	0	OmniPath
crc_comp_n	call_natmi⊎Baccin2019_call_connectome⊎Baccin2019	0.0261538	Baccin2019
crc_comp_n	call_natmi⊎Baccin2019_logfc⊎Baccin2019	0.0152672	Baccin2019
crc_comp_n	call_natmi⊎Baccin2019_cellchat⊎Baccin2019	0.00199402	Baccin2019
crc_comp_n	call_natmi⊎Baccin2019_call_sca⊎Baccin2019	0.00210084	Baccin2019
crc_comp_n	call_natmi⊎Baccin2019_cellphonedb⊎Baccin2019	0.00510725	Baccin2019
crc_comp_n	call_natmi⊎Baccin2019_cytotalk⊎Baccin2019	0.204819	Baccin2019
crc_comp_n	call_connectome⊎Baccin2019_call_natmi⊎Baccin2019	0.0261538	Baccin2019
crc_comp_n	call_connectome⊎Baccin2019_logfc⊎Baccin2019	0.327869	Baccin2019
crc_comp_n	call_connectome⊎Baccin2019_cellchat⊎Baccin2019	0.139377	Baccin2019
crc_comp_n	call_connectome⊎Baccin2019_call_sca⊎Baccin2019	0.158374	Baccin2019
crc_comp_n	call_connectome⊎Baccin2019_cellphonedb⊎Baccin2019	0.187575	Baccin2019
crc_comp_n	call_connectome⊎Baccin2019_cytotalk⊎Baccin2019	0.0050226	Baccin2019
crc_comp_n	logfc⊎Baccin2019_call_natmi⊎Baccin2019	0.0152672	Baccin2019
crc_comp_n	logfc⊎Baccin2019_call_connectome⊎Baccin2019	0.327869	Baccin2019
crc_comp_n	logfc⊎Baccin2019_cellchat⊎Baccin2019	0.223529	Baccin2019
crc_comp_n	logfc⊎Baccin2019_call_sca⊎Baccin2019	0.251768	Baccin2019
crc_comp_n	logfc⊎Baccin2019_cellphonedb⊎Baccin2019	0.325127	Baccin2019
crc_comp_n	logfc⊎Baccin2019_cytotalk⊎Baccin2019	0.00377358	Baccin2019
crc_comp_n	cellchat⊎Baccin2019_call_natmi⊎Baccin2019	0.00199402	Baccin2019
crc_comp_n	cellchat⊎Baccin2019_call_connectome⊎Baccin2019	0.139377	Baccin2019
crc_comp_n	cellchat⊎Baccin2019_logfc⊎Baccin2019	0.223529	Baccin2019
crc_comp_n	cellchat⊎Baccin2019_call_sca⊎Baccin2019	0.628183	Baccin2019
crc_comp_n	cellchat⊎Baccin2019_cellphonedb⊎Baccin2019	0.407829	Baccin2019
crc_comp_n	cellchat⊎Baccin2019_cytotalk⊎Baccin2019	0.00049776	Baccin2019
crc_comp_n	call_sca⊎Baccin2019_call_natmi⊎Baccin2019	0.00210084	Baccin2019
crc_comp_n	call_sca⊎Baccin2019_call_connectome⊎Baccin2019	0.158374	Baccin2019
crc_comp_n	call_sca⊎Baccin2019_logfc⊎Baccin2019	0.251768	Baccin2019
crc_comp_n	call_sca⊎Baccin2019_cellchat⊎Baccin2019	0.628183	Baccin2019
crc_comp_n	call_sca⊎Baccin2019_cellphonedb⊎Baccin2019	0.508039	Baccin2019
crc_comp_n	call_sca⊎Baccin2019_cytotalk⊎Baccin2019	0.00104932	Baccin2019
crc_comp_n	cellphonedb⊎Baccin2019_call_natmi⊎Baccin2019	0.00510725	Baccin2019
crc_comp_n	cellphonedb⊎Baccin2019_call_connectome⊎Baccin2019	0.187575	Baccin2019
crc_comp_n	cellphonedb⊎Baccin2019_logfc⊎Baccin2019	0.325127	Baccin2019
crc_comp_n	cellphonedb⊎Baccin2019_cellchat⊎Baccin2019	0.407829	Baccin2019
crc_comp_n	cellphonedb⊎Baccin2019_call_sca⊎Baccin2019	0.508039	Baccin2019
crc_comp_n	cellphonedb⊎Baccin2019_cytotalk⊎Baccin2019	0.00203666	Baccin2019
crc_comp_n	cytotalk⊎Baccin2019_call_natmi⊎Baccin2019	0.204819	Baccin2019
crc_comp_n	cytotalk⊎Baccin2019_call_connectome⊎Baccin2019	0.0050226	Baccin2019
crc_comp_n	cytotalk⊎Baccin2019_logfc⊎Baccin2019	0.00377358	Baccin2019
crc_comp_n	cytotalk⊎Baccin2019_cellchat⊎Baccin2019	0.00049776	Baccin2019
crc_comp_n	cytotalk⊎Baccin2019_call_sca⊎Baccin2019	0.00104932	Baccin2019
crc_comp_n	cytotalk⊎Baccin2019_cellphonedb⊎Baccin2019	0.00203666	Baccin2019
crc_comp_n	call_natmi⊎CellCall_call_connectome⊎CellCall	0.055409	CellCall
crc_comp_n	call_natmi⊎CellCall_logfc⊎CellCall	0.031333	CellCall
crc_comp_n	call_natmi⊎CellCall_cellchat⊎CellCall	0.0151954	CellCall
crc_comp_n	call_natmi⊎CellCall_call_sca⊎CellCall	0.0245902	CellCall
crc_comp_n	call_natmi⊎CellCall_cellphonedb⊎CellCall	0.0228117	CellCall
crc_comp_n	call_natmi⊎CellCall_cytotalk⊎CellCall	0.180641	CellCall
crc_comp_n	call_connectome⊎CellCall_call_natmi⊎CellCall	0.055409	CellCall
crc_comp_n	call_connectome⊎CellCall_logfc⊎CellCall	0.210723	CellCall
crc_comp_n	call_connectome⊎CellCall_cellchat⊎CellCall	0.11882	CellCall
crc_comp_n	call_connectome⊎CellCall_call_sca⊎CellCall	0.232286	CellCall
crc_comp_n	call_connectome⊎CellCall_cellphonedb⊎CellCall	0.182097	CellCall
crc_comp_n	call_connectome⊎CellCall_cytotalk⊎CellCall	0.00683491	CellCall
crc_comp_n	logfc⊎CellCall_call_natmi⊎CellCall	0.031333	CellCall
crc_comp_n	logfc⊎CellCall_call_connectome⊎CellCall	0.210723	CellCall
crc_comp_n	logfc⊎CellCall_cellchat⊎CellCall	0.258185	CellCall
crc_comp_n	logfc⊎CellCall_call_sca⊎CellCall	0.409289	CellCall
crc_comp_n	logfc⊎CellCall_cellphonedb⊎CellCall	0.60515	CellCall
crc_comp_n	logfc⊎CellCall_cytotalk⊎CellCall	0.00541419	CellCall
crc_comp_n	cellchat⊎CellCall_call_natmi⊎CellCall	0.0151954	CellCall
crc_comp_n	cellchat⊎CellCall_call_connectome⊎CellCall	0.11882	CellCall
crc_comp_n	cellchat⊎CellCall_logfc⊎CellCall	0.258185	CellCall
crc_comp_n	cellchat⊎CellCall_call_sca⊎CellCall	0.235035	CellCall
crc_comp_n	cellchat⊎CellCall_cellphonedb⊎CellCall	0.276127	CellCall
crc_comp_n	cellchat⊎CellCall_cytotalk⊎CellCall	0.00304414	CellCall
crc_comp_n	call_sca⊎CellCall_call_natmi⊎CellCall	0.0245902	CellCall
crc_comp_n	call_sca⊎CellCall_call_connectome⊎CellCall	0.232286	CellCall
crc_comp_n	call_sca⊎CellCall_logfc⊎CellCall	0.409289	CellCall
crc_comp_n	call_sca⊎CellCall_cellchat⊎CellCall	0.235035	CellCall
crc_comp_n	call_sca⊎CellCall_cellphonedb⊎CellCall	0.594706	CellCall
crc_comp_n	call_sca⊎CellCall_cytotalk⊎CellCall	0.00577731	CellCall
crc_comp_n	cellphonedb⊎CellCall_call_natmi⊎CellCall	0.0228117	CellCall
crc_comp_n	cellphonedb⊎CellCall_call_connectome⊎CellCall	0.182097	CellCall
crc_comp_n	cellphonedb⊎CellCall_logfc⊎CellCall	0.60515	CellCall
crc_comp_n	cellphonedb⊎CellCall_cellchat⊎CellCall	0.276127	CellCall
crc_comp_n	cellphonedb⊎CellCall_call_sca⊎CellCall	0.594706	CellCall
crc_comp_n	cellphonedb⊎CellCall_cytotalk⊎CellCall	0.00381264	CellCall
crc_comp_n	cytotalk⊎CellCall_call_natmi⊎CellCall	0.180641	CellCall
crc_comp_n	cytotalk⊎CellCall_call_connectome⊎CellCall	0.00683491	CellCall
crc_comp_n	cytotalk⊎CellCall_logfc⊎CellCall	0.00541419	CellCall
crc_comp_n	cytotalk⊎CellCall_cellchat⊎CellCall	0.00304414	CellCall
crc_comp_n	cytotalk⊎CellCall_call_sca⊎CellCall	0.00577731	CellCall
crc_comp_n	cytotalk⊎CellCall_cellphonedb⊎CellCall	0.00381264	CellCall
crc_comp_n	call_natmi⊎CellChatDB_call_connectome⊎CellChatDB	0.0204082	CellChatDB
crc_comp_n	call_natmi⊎CellChatDB_logfc⊎CellChatDB	0.00598802	CellChatDB
crc_comp_n	call_natmi⊎CellChatDB_cellchat⊎CellChatDB	0.000467946	CellChatDB
crc_comp_n	call_natmi⊎CellChatDB_call_sca⊎CellChatDB	0.000607533	CellChatDB
crc_comp_n	call_natmi⊎CellChatDB_cellphonedb⊎CellChatDB	0.00154799	CellChatDB
crc_comp_n	call_natmi⊎CellChatDB_cytotalk⊎CellChatDB	0.147694	CellChatDB
crc_comp_n	call_connectome⊎CellChatDB_call_natmi⊎CellChatDB	0.0204082	CellChatDB
crc_comp_n	call_connectome⊎CellChatDB_logfc⊎CellChatDB	0.359823	CellChatDB
crc_comp_n	call_connectome⊎CellChatDB_cellchat⊎CellChatDB	0.177961	CellChatDB
crc_comp_n	call_connectome⊎CellChatDB_call_sca⊎CellChatDB	0.140582	CellChatDB
crc_comp_n	call_connectome⊎CellChatDB_cellphonedb⊎CellChatDB	0.190798	CellChatDB
crc_comp_n	call_connectome⊎CellChatDB_cytotalk⊎CellChatDB	0.00872242	CellChatDB
crc_comp_n	logfc⊎CellChatDB_call_natmi⊎CellChatDB	0.00598802	CellChatDB
crc_comp_n	logfc⊎CellChatDB_call_connectome⊎CellChatDB	0.359823	CellChatDB
crc_comp_n	logfc⊎CellChatDB_cellchat⊎CellChatDB	0.2397	CellChatDB
crc_comp_n	logfc⊎CellChatDB_call_sca⊎CellChatDB	0.179022	CellChatDB
crc_comp_n	logfc⊎CellChatDB_cellphonedb⊎CellChatDB	0.329123	CellChatDB
crc_comp_n	logfc⊎CellChatDB_cytotalk⊎CellChatDB	0.00721821	CellChatDB
crc_comp_n	cellchat⊎CellChatDB_call_natmi⊎CellChatDB	0.000467946	CellChatDB
crc_comp_n	cellchat⊎CellChatDB_call_connectome⊎CellChatDB	0.177961	CellChatDB
crc_comp_n	cellchat⊎CellChatDB_logfc⊎CellChatDB	0.2397	CellChatDB
crc_comp_n	cellchat⊎CellChatDB_call_sca⊎CellChatDB	0.453583	CellChatDB
crc_comp_n	cellchat⊎CellChatDB_cellphonedb⊎CellChatDB	0.346503	CellChatDB
crc_comp_n	cellchat⊎CellChatDB_cytotalk⊎CellChatDB	0.00525561	CellChatDB
crc_comp_n	call_sca⊎CellChatDB_call_natmi⊎CellChatDB	0.000607533	CellChatDB
crc_comp_n	call_sca⊎CellChatDB_call_connectome⊎CellChatDB	0.140582	CellChatDB
crc_comp_n	call_sca⊎CellChatDB_logfc⊎CellChatDB	0.179022	CellChatDB
crc_comp_n	call_sca⊎CellChatDB_cellchat⊎CellChatDB	0.453583	CellChatDB
crc_comp_n	call_sca⊎CellChatDB_cellphonedb⊎CellChatDB	0.385689	CellChatDB
crc_comp_n	call_sca⊎CellChatDB_cytotalk⊎CellChatDB	0.0062383	CellChatDB
crc_comp_n	cellphonedb⊎CellChatDB_call_natmi⊎CellChatDB	0.00154799	CellChatDB
crc_comp_n	cellphonedb⊎CellChatDB_call_connectome⊎CellChatDB	0.190798	CellChatDB
crc_comp_n	cellphonedb⊎CellChatDB_logfc⊎CellChatDB	0.329123	CellChatDB
crc_comp_n	cellphonedb⊎CellChatDB_cellchat⊎CellChatDB	0.346503	CellChatDB
crc_comp_n	cellphonedb⊎CellChatDB_call_sca⊎CellChatDB	0.385689	CellChatDB
crc_comp_n	cellphonedb⊎CellChatDB_cytotalk⊎CellChatDB	0.00580169	CellChatDB
crc_comp_n	cytotalk⊎CellChatDB_call_natmi⊎CellChatDB	0.147694	CellChatDB
crc_comp_n	cytotalk⊎CellChatDB_call_connectome⊎CellChatDB	0.00872242	CellChatDB
crc_comp_n	cytotalk⊎CellChatDB_logfc⊎CellChatDB	0.00721821	CellChatDB
crc_comp_n	cytotalk⊎CellChatDB_cellchat⊎CellChatDB	0.00525561	CellChatDB
crc_comp_n	cytotalk⊎CellChatDB_call_sca⊎CellChatDB	0.0062383	CellChatDB
crc_comp_n	cytotalk⊎CellChatDB_cellphonedb⊎CellChatDB	0.00580169	CellChatDB
crc_comp_n	call_natmi⊎Cellinker_call_connectome⊎Cellinker	0.0198878	Cellinker
crc_comp_n	call_natmi⊎Cellinker_logfc⊎Cellinker	0.00673226	Cellinker
crc_comp_n	call_natmi⊎Cellinker_cellchat⊎Cellinker	0	Cellinker
crc_comp_n	call_natmi⊎Cellinker_call_sca⊎Cellinker	0.000532198	Cellinker
crc_comp_n	call_natmi⊎Cellinker_cellphonedb⊎Cellinker	0.00150225	Cellinker
crc_comp_n	call_natmi⊎Cellinker_cytotalk⊎Cellinker	0.195808	Cellinker
crc_comp_n	call_connectome⊎Cellinker_call_natmi⊎Cellinker	0.0198878	Cellinker
crc_comp_n	call_connectome⊎Cellinker_logfc⊎Cellinker	0.256626	Cellinker
crc_comp_n	call_connectome⊎Cellinker_cellchat⊎Cellinker	0.0654886	Cellinker
crc_comp_n	call_connectome⊎Cellinker_call_sca⊎Cellinker	0.0767468	Cellinker
crc_comp_n	call_connectome⊎Cellinker_cellphonedb⊎Cellinker	0.0917031	Cellinker
crc_comp_n	call_connectome⊎Cellinker_cytotalk⊎Cellinker	0.00200702	Cellinker
crc_comp_n	logfc⊎Cellinker_call_natmi⊎Cellinker	0.00673226	Cellinker
crc_comp_n	logfc⊎Cellinker_call_connectome⊎Cellinker	0.256626	Cellinker
crc_comp_n	logfc⊎Cellinker_cellchat⊎Cellinker	0.177791	Cellinker
crc_comp_n	logfc⊎Cellinker_call_sca⊎Cellinker	0.198423	Cellinker
crc_comp_n	logfc⊎Cellinker_cellphonedb⊎Cellinker	0.242173	Cellinker
crc_comp_n	logfc⊎Cellinker_cytotalk⊎Cellinker	0.00206505	Cellinker
crc_comp_n	cellchat⊎Cellinker_call_natmi⊎Cellinker	0	Cellinker
crc_comp_n	cellchat⊎Cellinker_call_connectome⊎Cellinker	0.0654886	Cellinker
crc_comp_n	cellchat⊎Cellinker_logfc⊎Cellinker	0.177791	Cellinker
crc_comp_n	cellchat⊎Cellinker_call_sca⊎Cellinker	0.694469	Cellinker
crc_comp_n	cellchat⊎Cellinker_cellphonedb⊎Cellinker	0.383266	Cellinker
crc_comp_n	cellchat⊎Cellinker_cytotalk⊎Cellinker	0	Cellinker
crc_comp_n	call_sca⊎Cellinker_call_natmi⊎Cellinker	0.000532198	Cellinker
crc_comp_n	call_sca⊎Cellinker_call_connectome⊎Cellinker	0.0767468	Cellinker
crc_comp_n	call_sca⊎Cellinker_logfc⊎Cellinker	0.198423	Cellinker
crc_comp_n	call_sca⊎Cellinker_cellchat⊎Cellinker	0.694469	Cellinker
crc_comp_n	call_sca⊎Cellinker_cellphonedb⊎Cellinker	0.495625	Cellinker
crc_comp_n	call_sca⊎Cellinker_cytotalk⊎Cellinker	0	Cellinker
crc_comp_n	cellphonedb⊎Cellinker_call_natmi⊎Cellinker	0.00150225	Cellinker
crc_comp_n	cellphonedb⊎Cellinker_call_connectome⊎Cellinker	0.0917031	Cellinker
crc_comp_n	cellphonedb⊎Cellinker_logfc⊎Cellinker	0.242173	Cellinker
crc_comp_n	cellphonedb⊎Cellinker_cellchat⊎Cellinker	0.383266	Cellinker
crc_comp_n	cellphonedb⊎Cellinker_call_sca⊎Cellinker	0.495625	Cellinker
crc_comp_n	cellphonedb⊎Cellinker_cytotalk⊎Cellinker	0	Cellinker
crc_comp_n	cytotalk⊎Cellinker_call_natmi⊎Cellinker	0.195808	Cellinker
crc_comp_n	cytotalk⊎Cellinker_call_connectome⊎Cellinker	0.00200702	Cellinker
crc_comp_n	cytotalk⊎Cellinker_logfc⊎Cellinker	0.00206505	Cellinker
crc_comp_n	cytotalk⊎Cellinker_cellchat⊎Cellinker	0	Cellinker
crc_comp_n	cytotalk⊎Cellinker_call_sca⊎Cellinker	0	Cellinker
crc_comp_n	cytotalk⊎Cellinker_cellphonedb⊎Cellinker	0	Cellinker
crc_comp_n	call_natmi⊎CellPhoneDB_call_connectome⊎CellPhoneDB	0.048218	CellPhoneDB
crc_comp_n	call_natmi⊎CellPhoneDB_logfc⊎CellPhoneDB	0.0218085	CellPhoneDB
crc_comp_n	call_natmi⊎CellPhoneDB_cellchat⊎CellPhoneDB	0.00396629	CellPhoneDB
crc_comp_n	call_natmi⊎CellPhoneDB_call_sca⊎CellPhoneDB	0.004329	CellPhoneDB
crc_comp_n	call_natmi⊎CellPhoneDB_cellphonedb⊎CellPhoneDB	0.00678851	CellPhoneDB
crc_comp_n	call_natmi⊎CellPhoneDB_cytotalk⊎CellPhoneDB	0.157681	CellPhoneDB
crc_comp_n	call_connectome⊎CellPhoneDB_call_natmi⊎CellPhoneDB	0.048218	CellPhoneDB
crc_comp_n	call_connectome⊎CellPhoneDB_logfc⊎CellPhoneDB	0.274718	CellPhoneDB
crc_comp_n	call_connectome⊎CellPhoneDB_cellchat⊎CellPhoneDB	0.136364	CellPhoneDB
crc_comp_n	call_connectome⊎CellPhoneDB_call_sca⊎CellPhoneDB	0.126214	CellPhoneDB
crc_comp_n	call_connectome⊎CellPhoneDB_cellphonedb⊎CellPhoneDB	0.11188	CellPhoneDB
crc_comp_n	call_connectome⊎CellPhoneDB_cytotalk⊎CellPhoneDB	0.0106275	CellPhoneDB
crc_comp_n	logfc⊎CellPhoneDB_call_natmi⊎CellPhoneDB	0.0218085	CellPhoneDB
crc_comp_n	logfc⊎CellPhoneDB_call_connectome⊎CellPhoneDB	0.274718	CellPhoneDB
crc_comp_n	logfc⊎CellPhoneDB_cellchat⊎CellPhoneDB	0.236341	CellPhoneDB
crc_comp_n	logfc⊎CellPhoneDB_call_sca⊎CellPhoneDB	0.187834	CellPhoneDB
crc_comp_n	logfc⊎CellPhoneDB_cellphonedb⊎CellPhoneDB	0.265572	CellPhoneDB
crc_comp_n	logfc⊎CellPhoneDB_cytotalk⊎CellPhoneDB	0.0084122	CellPhoneDB
crc_comp_n	cellchat⊎CellPhoneDB_call_natmi⊎CellPhoneDB	0.00396629	CellPhoneDB
crc_comp_n	cellchat⊎CellPhoneDB_call_connectome⊎CellPhoneDB	0.136364	CellPhoneDB
crc_comp_n	cellchat⊎CellPhoneDB_logfc⊎CellPhoneDB	0.236341	CellPhoneDB
crc_comp_n	cellchat⊎CellPhoneDB_call_sca⊎CellPhoneDB	0.431507	CellPhoneDB
crc_comp_n	cellchat⊎CellPhoneDB_cellphonedb⊎CellPhoneDB	0.344116	CellPhoneDB
crc_comp_n	cellchat⊎CellPhoneDB_cytotalk⊎CellPhoneDB	0.00397219	CellPhoneDB
crc_comp_n	call_sca⊎CellPhoneDB_call_natmi⊎CellPhoneDB	0.004329	CellPhoneDB
crc_comp_n	call_sca⊎CellPhoneDB_call_connectome⊎CellPhoneDB	0.126214	CellPhoneDB
crc_comp_n	call_sca⊎CellPhoneDB_logfc⊎CellPhoneDB	0.187834	CellPhoneDB
crc_comp_n	call_sca⊎CellPhoneDB_cellchat⊎CellPhoneDB	0.431507	CellPhoneDB
crc_comp_n	call_sca⊎CellPhoneDB_cellphonedb⊎CellPhoneDB	0.430634	CellPhoneDB
crc_comp_n	call_sca⊎CellPhoneDB_cytotalk⊎CellPhoneDB	0.00270563	CellPhoneDB
crc_comp_n	cellphonedb⊎CellPhoneDB_call_natmi⊎CellPhoneDB	0.00678851	CellPhoneDB
crc_comp_n	cellphonedb⊎CellPhoneDB_call_connectome⊎CellPhoneDB	0.11188	CellPhoneDB
crc_comp_n	cellphonedb⊎CellPhoneDB_logfc⊎CellPhoneDB	0.265572	CellPhoneDB
crc_comp_n	cellphonedb⊎CellPhoneDB_cellchat⊎CellPhoneDB	0.344116	CellPhoneDB
crc_comp_n	cellphonedb⊎CellPhoneDB_call_sca⊎CellPhoneDB	0.430634	CellPhoneDB
crc_comp_n	cellphonedb⊎CellPhoneDB_cytotalk⊎CellPhoneDB	0.00312663	CellPhoneDB
crc_comp_n	cytotalk⊎CellPhoneDB_call_natmi⊎CellPhoneDB	0.157681	CellPhoneDB
crc_comp_n	cytotalk⊎CellPhoneDB_call_connectome⊎CellPhoneDB	0.0106275	CellPhoneDB
crc_comp_n	cytotalk⊎CellPhoneDB_logfc⊎CellPhoneDB	0.0084122	CellPhoneDB
crc_comp_n	cytotalk⊎CellPhoneDB_cellchat⊎CellPhoneDB	0.00397219	CellPhoneDB
crc_comp_n	cytotalk⊎CellPhoneDB_call_sca⊎CellPhoneDB	0.00270563	CellPhoneDB
crc_comp_n	cytotalk⊎CellPhoneDB_cellphonedb⊎CellPhoneDB	0.00312663	CellPhoneDB
crc_comp_n	call_natmi⊎CellTalkDB_call_connectome⊎CellTalkDB	0.020929	CellTalkDB
crc_comp_n	call_natmi⊎CellTalkDB_logfc⊎CellTalkDB	0.00704935	CellTalkDB
crc_comp_n	call_natmi⊎CellTalkDB_cellchat⊎CellTalkDB	0.001001	CellTalkDB
crc_comp_n	call_natmi⊎CellTalkDB_call_sca⊎CellTalkDB	0.001001	CellTalkDB
crc_comp_n	call_natmi⊎CellTalkDB_cellphonedb⊎CellTalkDB	0.00050025	CellTalkDB
crc_comp_n	call_natmi⊎CellTalkDB_cytotalk⊎CellTalkDB	0.211387	CellTalkDB
crc_comp_n	call_connectome⊎CellTalkDB_call_natmi⊎CellTalkDB	0.020929	CellTalkDB
crc_comp_n	call_connectome⊎CellTalkDB_logfc⊎CellTalkDB	0.304631	CellTalkDB
crc_comp_n	call_connectome⊎CellTalkDB_cellchat⊎CellTalkDB	0.0515247	CellTalkDB
crc_comp_n	call_connectome⊎CellTalkDB_call_sca⊎CellTalkDB	0.0548523	CellTalkDB
crc_comp_n	call_connectome⊎CellTalkDB_cellphonedb⊎CellTalkDB	0.0303967	CellTalkDB
crc_comp_n	call_connectome⊎CellTalkDB_cytotalk⊎CellTalkDB	0.00806452	CellTalkDB
crc_comp_n	logfc⊎CellTalkDB_call_natmi⊎CellTalkDB	0.00704935	CellTalkDB
crc_comp_n	logfc⊎CellTalkDB_call_connectome⊎CellTalkDB	0.304631	CellTalkDB
crc_comp_n	logfc⊎CellTalkDB_cellchat⊎CellTalkDB	0.0638298	CellTalkDB
crc_comp_n	logfc⊎CellTalkDB_call_sca⊎CellTalkDB	0.0587612	CellTalkDB
crc_comp_n	logfc⊎CellTalkDB_cellphonedb⊎CellTalkDB	0.0214505	CellTalkDB
crc_comp_n	logfc⊎CellTalkDB_cytotalk⊎CellTalkDB	0.00300903	CellTalkDB
crc_comp_n	cellchat⊎CellTalkDB_call_natmi⊎CellTalkDB	0.001001	CellTalkDB
crc_comp_n	cellchat⊎CellTalkDB_call_connectome⊎CellTalkDB	0.0515247	CellTalkDB
crc_comp_n	cellchat⊎CellTalkDB_logfc⊎CellTalkDB	0.0638298	CellTalkDB
crc_comp_n	cellchat⊎CellTalkDB_call_sca⊎CellTalkDB	0.713796	CellTalkDB
crc_comp_n	cellchat⊎CellTalkDB_cellphonedb⊎CellTalkDB	0.246883	CellTalkDB
crc_comp_n	cellchat⊎CellTalkDB_cytotalk⊎CellTalkDB	0	CellTalkDB
crc_comp_n	call_sca⊎CellTalkDB_call_natmi⊎CellTalkDB	0.001001	CellTalkDB
crc_comp_n	call_sca⊎CellTalkDB_call_connectome⊎CellTalkDB	0.0548523	CellTalkDB
crc_comp_n	call_sca⊎CellTalkDB_logfc⊎CellTalkDB	0.0587612	CellTalkDB
crc_comp_n	call_sca⊎CellTalkDB_cellchat⊎CellTalkDB	0.713796	CellTalkDB
crc_comp_n	call_sca⊎CellTalkDB_cellphonedb⊎CellTalkDB	0.362398	CellTalkDB
crc_comp_n	call_sca⊎CellTalkDB_cytotalk⊎CellTalkDB	0	CellTalkDB
crc_comp_n	cellphonedb⊎CellTalkDB_call_natmi⊎CellTalkDB	0.00050025	CellTalkDB
crc_comp_n	cellphonedb⊎CellTalkDB_call_connectome⊎CellTalkDB	0.0303967	CellTalkDB
crc_comp_n	cellphonedb⊎CellTalkDB_logfc⊎CellTalkDB	0.0214505	CellTalkDB
crc_comp_n	cellphonedb⊎CellTalkDB_cellchat⊎CellTalkDB	0.246883	CellTalkDB
crc_comp_n	cellphonedb⊎CellTalkDB_call_sca⊎CellTalkDB	0.362398	CellTalkDB
crc_comp_n	cellphonedb⊎CellTalkDB_cytotalk⊎CellTalkDB	0	CellTalkDB
crc_comp_n	cytotalk⊎CellTalkDB_call_natmi⊎CellTalkDB	0.211387	CellTalkDB
crc_comp_n	cytotalk⊎CellTalkDB_call_connectome⊎CellTalkDB	0.00806452	CellTalkDB
crc_comp_n	cytotalk⊎CellTalkDB_logfc⊎CellTalkDB	0.00300903	CellTalkDB
crc_comp_n	cytotalk⊎CellTalkDB_cellchat⊎CellTalkDB	0	CellTalkDB
crc_comp_n	cytotalk⊎CellTalkDB_call_sca⊎CellTalkDB	0	CellTalkDB
crc_comp_n	cytotalk⊎CellTalkDB_cellphonedb⊎CellTalkDB	0	CellTalkDB
crc_comp_n	call_natmi⊎connectomeDB2020_call_connectome⊎connectomeDB2020	0.0204082	ConnDB2020
crc_comp_n	call_natmi⊎connectomeDB2020_logfc⊎connectomeDB2020	0.00806452	ConnDB2020
crc_comp_n	call_natmi⊎connectomeDB2020_cellchat⊎connectomeDB2020	0.00050025	ConnDB2020
crc_comp_n	call_natmi⊎connectomeDB2020_call_sca⊎connectomeDB2020	0.001001	ConnDB2020
crc_comp_n	call_natmi⊎connectomeDB2020_cellphonedb⊎connectomeDB2020	0.001001	ConnDB2020
crc_comp_n	call_natmi⊎connectomeDB2020_cytotalk⊎connectomeDB2020	0.208459	ConnDB2020
crc_comp_n	call_connectome⊎connectomeDB2020_call_natmi⊎connectomeDB2020	0.0204082	ConnDB2020
crc_comp_n	call_connectome⊎connectomeDB2020_logfc⊎connectomeDB2020	0.305483	ConnDB2020
crc_comp_n	call_connectome⊎connectomeDB2020_cellchat⊎connectomeDB2020	0.0775862	ConnDB2020
crc_comp_n	call_connectome⊎connectomeDB2020_call_sca⊎connectomeDB2020	0.0770059	ConnDB2020
crc_comp_n	call_connectome⊎connectomeDB2020_cellphonedb⊎connectomeDB2020	0.0706638	ConnDB2020
crc_comp_n	call_connectome⊎connectomeDB2020_cytotalk⊎connectomeDB2020	0.00959112	ConnDB2020
crc_comp_n	logfc⊎connectomeDB2020_call_natmi⊎connectomeDB2020	0.00806452	ConnDB2020
crc_comp_n	logfc⊎connectomeDB2020_call_connectome⊎connectomeDB2020	0.305483	ConnDB2020
crc_comp_n	logfc⊎connectomeDB2020_cellchat⊎connectomeDB2020	0.164822	ConnDB2020
crc_comp_n	logfc⊎connectomeDB2020_call_sca⊎connectomeDB2020	0.150748	ConnDB2020
crc_comp_n	logfc⊎connectomeDB2020_cellphonedb⊎connectomeDB2020	0.131862	ConnDB2020
crc_comp_n	logfc⊎connectomeDB2020_cytotalk⊎connectomeDB2020	0.00603622	ConnDB2020
crc_comp_n	cellchat⊎connectomeDB2020_call_natmi⊎connectomeDB2020	0.00050025	ConnDB2020
crc_comp_n	cellchat⊎connectomeDB2020_call_connectome⊎connectomeDB2020	0.0775862	ConnDB2020
crc_comp_n	cellchat⊎connectomeDB2020_logfc⊎connectomeDB2020	0.164822	ConnDB2020
crc_comp_n	cellchat⊎connectomeDB2020_call_sca⊎connectomeDB2020	0.659751	ConnDB2020
crc_comp_n	cellchat⊎connectomeDB2020_cellphonedb⊎connectomeDB2020	0.329787	ConnDB2020
crc_comp_n	cellchat⊎connectomeDB2020_cytotalk⊎connectomeDB2020	0	ConnDB2020
crc_comp_n	call_sca⊎connectomeDB2020_call_natmi⊎connectomeDB2020	0.001001	ConnDB2020
crc_comp_n	call_sca⊎connectomeDB2020_call_connectome⊎connectomeDB2020	0.0770059	ConnDB2020
crc_comp_n	call_sca⊎connectomeDB2020_logfc⊎connectomeDB2020	0.150748	ConnDB2020
crc_comp_n	call_sca⊎connectomeDB2020_cellchat⊎connectomeDB2020	0.659751	ConnDB2020
crc_comp_n	call_sca⊎connectomeDB2020_cellphonedb⊎connectomeDB2020	0.440922	ConnDB2020
crc_comp_n	call_sca⊎connectomeDB2020_cytotalk⊎connectomeDB2020	0.00050025	ConnDB2020
crc_comp_n	cellphonedb⊎connectomeDB2020_call_natmi⊎connectomeDB2020	0.001001	ConnDB2020
crc_comp_n	cellphonedb⊎connectomeDB2020_call_connectome⊎connectomeDB2020	0.0706638	ConnDB2020
crc_comp_n	cellphonedb⊎connectomeDB2020_logfc⊎connectomeDB2020	0.131862	ConnDB2020
crc_comp_n	cellphonedb⊎connectomeDB2020_cellchat⊎connectomeDB2020	0.329787	ConnDB2020
crc_comp_n	cellphonedb⊎connectomeDB2020_call_sca⊎connectomeDB2020	0.440922	ConnDB2020
crc_comp_n	cellphonedb⊎connectomeDB2020_cytotalk⊎connectomeDB2020	0.00050025	ConnDB2020
crc_comp_n	cytotalk⊎connectomeDB2020_call_natmi⊎connectomeDB2020	0.208459	ConnDB2020
crc_comp_n	cytotalk⊎connectomeDB2020_call_connectome⊎connectomeDB2020	0.00959112	ConnDB2020
crc_comp_n	cytotalk⊎connectomeDB2020_logfc⊎connectomeDB2020	0.00603622	ConnDB2020
crc_comp_n	cytotalk⊎connectomeDB2020_cellchat⊎connectomeDB2020	0	ConnDB2020
crc_comp_n	cytotalk⊎connectomeDB2020_call_sca⊎connectomeDB2020	0.00050025	ConnDB2020
crc_comp_n	cytotalk⊎connectomeDB2020_cellphonedb⊎connectomeDB2020	0.00050025	ConnDB2020
crc_comp_n	call_natmi⊎EMBRACE_call_connectome⊎EMBRACE	0.0362694	EMBRACE
crc_comp_n	call_natmi⊎EMBRACE_logfc⊎EMBRACE	0.0188487	EMBRACE
crc_comp_n	call_natmi⊎EMBRACE_cellchat⊎EMBRACE	0	EMBRACE
crc_comp_n	call_natmi⊎EMBRACE_call_sca⊎EMBRACE	0.001001	EMBRACE
crc_comp_n	call_natmi⊎EMBRACE_cellphonedb⊎EMBRACE	0.00200401	EMBRACE
crc_comp_n	call_natmi⊎EMBRACE_cytotalk⊎EMBRACE	0.217285	EMBRACE
crc_comp_n	call_connectome⊎EMBRACE_call_natmi⊎EMBRACE	0.0362694	EMBRACE
crc_comp_n	call_connectome⊎EMBRACE_logfc⊎EMBRACE	0.336005	EMBRACE
crc_comp_n	call_connectome⊎EMBRACE_cellchat⊎EMBRACE	0.0845987	EMBRACE
crc_comp_n	call_connectome⊎EMBRACE_call_sca⊎EMBRACE	0.0863661	EMBRACE
crc_comp_n	call_connectome⊎EMBRACE_cellphonedb⊎EMBRACE	0.0840108	EMBRACE
crc_comp_n	call_connectome⊎EMBRACE_cytotalk⊎EMBRACE	0.00704935	EMBRACE
crc_comp_n	logfc⊎EMBRACE_call_natmi⊎EMBRACE	0.0188487	EMBRACE
crc_comp_n	logfc⊎EMBRACE_call_connectome⊎EMBRACE	0.336005	EMBRACE
crc_comp_n	logfc⊎EMBRACE_cellchat⊎EMBRACE	0.121076	EMBRACE
crc_comp_n	logfc⊎EMBRACE_call_sca⊎EMBRACE	0.130582	EMBRACE
crc_comp_n	logfc⊎EMBRACE_cellphonedb⊎EMBRACE	0.128668	EMBRACE
crc_comp_n	logfc⊎EMBRACE_cytotalk⊎EMBRACE	0.00401606	EMBRACE
crc_comp_n	cellchat⊎EMBRACE_call_natmi⊎EMBRACE	0	EMBRACE
crc_comp_n	cellchat⊎EMBRACE_call_connectome⊎EMBRACE	0.0845987	EMBRACE
crc_comp_n	cellchat⊎EMBRACE_logfc⊎EMBRACE	0.121076	EMBRACE
crc_comp_n	cellchat⊎EMBRACE_call_sca⊎EMBRACE	0.796945	EMBRACE
crc_comp_n	cellchat⊎EMBRACE_cellphonedb⊎EMBRACE	0.550388	EMBRACE
crc_comp_n	cellchat⊎EMBRACE_cytotalk⊎EMBRACE	0.00050025	EMBRACE
crc_comp_n	call_sca⊎EMBRACE_call_natmi⊎EMBRACE	0.001001	EMBRACE
crc_comp_n	call_sca⊎EMBRACE_call_connectome⊎EMBRACE	0.0863661	EMBRACE
crc_comp_n	call_sca⊎EMBRACE_logfc⊎EMBRACE	0.130582	EMBRACE
crc_comp_n	call_sca⊎EMBRACE_cellchat⊎EMBRACE	0.796945	EMBRACE
crc_comp_n	call_sca⊎EMBRACE_cellphonedb⊎EMBRACE	0.597444	EMBRACE
crc_comp_n	call_sca⊎EMBRACE_cytotalk⊎EMBRACE	0.00050025	EMBRACE
crc_comp_n	cellphonedb⊎EMBRACE_call_natmi⊎EMBRACE	0.00200401	EMBRACE
crc_comp_n	cellphonedb⊎EMBRACE_call_connectome⊎EMBRACE	0.0840108	EMBRACE
crc_comp_n	cellphonedb⊎EMBRACE_logfc⊎EMBRACE	0.128668	EMBRACE
crc_comp_n	cellphonedb⊎EMBRACE_cellchat⊎EMBRACE	0.550388	EMBRACE
crc_comp_n	cellphonedb⊎EMBRACE_call_sca⊎EMBRACE	0.597444	EMBRACE
crc_comp_n	cellphonedb⊎EMBRACE_cytotalk⊎EMBRACE	0.00150225	EMBRACE
crc_comp_n	cytotalk⊎EMBRACE_call_natmi⊎EMBRACE	0.217285	EMBRACE
crc_comp_n	cytotalk⊎EMBRACE_call_connectome⊎EMBRACE	0.00704935	EMBRACE
crc_comp_n	cytotalk⊎EMBRACE_logfc⊎EMBRACE	0.00401606	EMBRACE
crc_comp_n	cytotalk⊎EMBRACE_cellchat⊎EMBRACE	0.00050025	EMBRACE
crc_comp_n	cytotalk⊎EMBRACE_call_sca⊎EMBRACE	0.00050025	EMBRACE
crc_comp_n	cytotalk⊎EMBRACE_cellphonedb⊎EMBRACE	0.00150225	EMBRACE
crc_comp_n	call_natmi⊎Guide2Pharma_call_connectome⊎Guide2Pharma	0.070091	Guide2Pharma
crc_comp_n	call_natmi⊎Guide2Pharma_logfc⊎Guide2Pharma	0.0476689	Guide2Pharma
crc_comp_n	call_natmi⊎Guide2Pharma_cellchat⊎Guide2Pharma	0.0177839	Guide2Pharma
crc_comp_n	call_natmi⊎Guide2Pharma_call_sca⊎Guide2Pharma	0.0298661	Guide2Pharma
crc_comp_n	call_natmi⊎Guide2Pharma_cellphonedb⊎Guide2Pharma	0.0309278	Guide2Pharma
crc_comp_n	call_natmi⊎Guide2Pharma_cytotalk⊎Guide2Pharma	0.248439	Guide2Pharma
crc_comp_n	call_connectome⊎Guide2Pharma_call_natmi⊎Guide2Pharma	0.070091	Guide2Pharma
crc_comp_n	call_connectome⊎Guide2Pharma_logfc⊎Guide2Pharma	0.285347	Guide2Pharma
crc_comp_n	call_connectome⊎Guide2Pharma_cellchat⊎Guide2Pharma	0.192308	Guide2Pharma
crc_comp_n	call_connectome⊎Guide2Pharma_call_sca⊎Guide2Pharma	0.273885	Guide2Pharma
crc_comp_n	call_connectome⊎Guide2Pharma_cellphonedb⊎Guide2Pharma	0.241465	Guide2Pharma
crc_comp_n	call_connectome⊎Guide2Pharma_cytotalk⊎Guide2Pharma	0.00755668	Guide2Pharma
crc_comp_n	logfc⊎Guide2Pharma_call_natmi⊎Guide2Pharma	0.0476689	Guide2Pharma
crc_comp_n	logfc⊎Guide2Pharma_call_connectome⊎Guide2Pharma	0.285347	Guide2Pharma
crc_comp_n	logfc⊎Guide2Pharma_cellchat⊎Guide2Pharma	0.351499	Guide2Pharma
crc_comp_n	logfc⊎Guide2Pharma_call_sca⊎Guide2Pharma	0.497006	Guide2Pharma
crc_comp_n	logfc⊎Guide2Pharma_cellphonedb⊎Guide2Pharma	0.643385	Guide2Pharma
crc_comp_n	logfc⊎Guide2Pharma_cytotalk⊎Guide2Pharma	0.00502513	Guide2Pharma
crc_comp_n	cellchat⊎Guide2Pharma_call_natmi⊎Guide2Pharma	0.0177839	Guide2Pharma
crc_comp_n	cellchat⊎Guide2Pharma_call_connectome⊎Guide2Pharma	0.192308	Guide2Pharma
crc_comp_n	cellchat⊎Guide2Pharma_logfc⊎Guide2Pharma	0.351499	Guide2Pharma
crc_comp_n	cellchat⊎Guide2Pharma_call_sca⊎Guide2Pharma	0.355191	Guide2Pharma
crc_comp_n	cellchat⊎Guide2Pharma_cellphonedb⊎Guide2Pharma	0.389356	Guide2Pharma
crc_comp_n	cellchat⊎Guide2Pharma_cytotalk⊎Guide2Pharma	0	Guide2Pharma
crc_comp_n	call_sca⊎Guide2Pharma_call_natmi⊎Guide2Pharma	0.0298661	Guide2Pharma
crc_comp_n	call_sca⊎Guide2Pharma_call_connectome⊎Guide2Pharma	0.273885	Guide2Pharma
crc_comp_n	call_sca⊎Guide2Pharma_logfc⊎Guide2Pharma	0.497006	Guide2Pharma
crc_comp_n	call_sca⊎Guide2Pharma_cellchat⊎Guide2Pharma	0.355191	Guide2Pharma
crc_comp_n	call_sca⊎Guide2Pharma_cellphonedb⊎Guide2Pharma	0.642036	Guide2Pharma
crc_comp_n	call_sca⊎Guide2Pharma_cytotalk⊎Guide2Pharma	0.00401606	Guide2Pharma
crc_comp_n	cellphonedb⊎Guide2Pharma_call_natmi⊎Guide2Pharma	0.0309278	Guide2Pharma
crc_comp_n	cellphonedb⊎Guide2Pharma_call_connectome⊎Guide2Pharma	0.241465	Guide2Pharma
crc_comp_n	cellphonedb⊎Guide2Pharma_logfc⊎Guide2Pharma	0.643385	Guide2Pharma
crc_comp_n	cellphonedb⊎Guide2Pharma_cellchat⊎Guide2Pharma	0.389356	Guide2Pharma
crc_comp_n	cellphonedb⊎Guide2Pharma_call_sca⊎Guide2Pharma	0.642036	Guide2Pharma
crc_comp_n	cellphonedb⊎Guide2Pharma_cytotalk⊎Guide2Pharma	0.00250627	Guide2Pharma
crc_comp_n	cytotalk⊎Guide2Pharma_call_natmi⊎Guide2Pharma	0.248439	Guide2Pharma
crc_comp_n	cytotalk⊎Guide2Pharma_call_connectome⊎Guide2Pharma	0.00755668	Guide2Pharma
crc_comp_n	cytotalk⊎Guide2Pharma_logfc⊎Guide2Pharma	0.00502513	Guide2Pharma
crc_comp_n	cytotalk⊎Guide2Pharma_cellchat⊎Guide2Pharma	0	Guide2Pharma
crc_comp_n	cytotalk⊎Guide2Pharma_call_sca⊎Guide2Pharma	0.00401606	Guide2Pharma
crc_comp_n	cytotalk⊎Guide2Pharma_cellphonedb⊎Guide2Pharma	0.00250627	Guide2Pharma
crc_comp_n	call_natmi⊎HPMR_call_connectome⊎HPMR	0.0548523	HPMR
crc_comp_n	call_natmi⊎HPMR_logfc⊎HPMR	0.038961	HPMR
crc_comp_n	call_natmi⊎HPMR_cellchat⊎HPMR	0.0116279	HPMR
crc_comp_n	call_natmi⊎HPMR_call_sca⊎HPMR	0.0224834	HPMR
crc_comp_n	call_natmi⊎HPMR_cellphonedb⊎HPMR	0.0204082	HPMR
crc_comp_n	call_natmi⊎HPMR_cytotalk⊎HPMR	0.313198	HPMR
crc_comp_n	call_connectome⊎HPMR_call_natmi⊎HPMR	0.0548523	HPMR
crc_comp_n	call_connectome⊎HPMR_logfc⊎HPMR	0.28783	HPMR
crc_comp_n	call_connectome⊎HPMR_cellchat⊎HPMR	0.17914	HPMR
crc_comp_n	call_connectome⊎HPMR_call_sca⊎HPMR	0.223105	HPMR
crc_comp_n	call_connectome⊎HPMR_cellphonedb⊎HPMR	0.215805	HPMR
crc_comp_n	call_connectome⊎HPMR_cytotalk⊎HPMR	0.0111223	HPMR
crc_comp_n	logfc⊎HPMR_call_natmi⊎HPMR	0.038961	HPMR
crc_comp_n	logfc⊎HPMR_call_connectome⊎HPMR	0.28783	HPMR
crc_comp_n	logfc⊎HPMR_cellchat⊎HPMR	0.327804	HPMR
crc_comp_n	logfc⊎HPMR_call_sca⊎HPMR	0.415134	HPMR
crc_comp_n	logfc⊎HPMR_cellphonedb⊎HPMR	0.445087	HPMR
crc_comp_n	logfc⊎HPMR_cytotalk⊎HPMR	0.0106114	HPMR
crc_comp_n	cellchat⊎HPMR_call_natmi⊎HPMR	0.0116279	HPMR
crc_comp_n	cellchat⊎HPMR_call_connectome⊎HPMR	0.17914	HPMR
crc_comp_n	cellchat⊎HPMR_logfc⊎HPMR	0.327804	HPMR
crc_comp_n	cellchat⊎HPMR_call_sca⊎HPMR	0.470977	HPMR
crc_comp_n	cellchat⊎HPMR_cellphonedb⊎HPMR	0.421165	HPMR
crc_comp_n	cellchat⊎HPMR_cytotalk⊎HPMR	0.00250501	HPMR
crc_comp_n	call_sca⊎HPMR_call_natmi⊎HPMR	0.0224834	HPMR
crc_comp_n	call_sca⊎HPMR_call_connectome⊎HPMR	0.223105	HPMR
crc_comp_n	call_sca⊎HPMR_logfc⊎HPMR	0.415134	HPMR
crc_comp_n	call_sca⊎HPMR_cellchat⊎HPMR	0.470977	HPMR
crc_comp_n	call_sca⊎HPMR_cellphonedb⊎HPMR	0.668891	HPMR
crc_comp_n	call_sca⊎HPMR_cytotalk⊎HPMR	0.0050226	HPMR
crc_comp_n	cellphonedb⊎HPMR_call_natmi⊎HPMR	0.0204082	HPMR
crc_comp_n	cellphonedb⊎HPMR_call_connectome⊎HPMR	0.215805	HPMR
crc_comp_n	cellphonedb⊎HPMR_logfc⊎HPMR	0.445087	HPMR
crc_comp_n	cellphonedb⊎HPMR_cellchat⊎HPMR	0.421165	HPMR
crc_comp_n	cellphonedb⊎HPMR_call_sca⊎HPMR	0.668891	HPMR
crc_comp_n	cellphonedb⊎HPMR_cytotalk⊎HPMR	0.00502513	HPMR
crc_comp_n	cytotalk⊎HPMR_call_natmi⊎HPMR	0.313198	HPMR
crc_comp_n	cytotalk⊎HPMR_call_connectome⊎HPMR	0.0111223	HPMR
crc_comp_n	cytotalk⊎HPMR_logfc⊎HPMR	0.0106114	HPMR
crc_comp_n	cytotalk⊎HPMR_cellchat⊎HPMR	0.00250501	HPMR
crc_comp_n	cytotalk⊎HPMR_call_sca⊎HPMR	0.0050226	HPMR
crc_comp_n	cytotalk⊎HPMR_cellphonedb⊎HPMR	0.00502513	HPMR
crc_comp_n	call_natmi⊎ICELLNET_call_connectome⊎ICELLNET	0.0834236	ICELLNET
crc_comp_n	call_natmi⊎ICELLNET_logfc⊎ICELLNET	0.0381166	ICELLNET
crc_comp_n	call_natmi⊎ICELLNET_cellchat⊎ICELLNET	0.0154382	ICELLNET
crc_comp_n	call_natmi⊎ICELLNET_call_sca⊎ICELLNET	0.0121244	ICELLNET
crc_comp_n	call_natmi⊎ICELLNET_cellphonedb⊎ICELLNET	0.0172865	ICELLNET
crc_comp_n	call_natmi⊎ICELLNET_cytotalk⊎ICELLNET	0.115584	ICELLNET
crc_comp_n	call_connectome⊎ICELLNET_call_natmi⊎ICELLNET	0.0834236	ICELLNET
crc_comp_n	call_connectome⊎ICELLNET_logfc⊎ICELLNET	0.257298	ICELLNET
crc_comp_n	call_connectome⊎ICELLNET_cellchat⊎ICELLNET	0.133407	ICELLNET
crc_comp_n	call_connectome⊎ICELLNET_call_sca⊎ICELLNET	0.13879	ICELLNET
crc_comp_n	call_connectome⊎ICELLNET_cellphonedb⊎ICELLNET	0.137668	ICELLNET
crc_comp_n	call_connectome⊎ICELLNET_cytotalk⊎ICELLNET	0.0109432	ICELLNET
crc_comp_n	logfc⊎ICELLNET_call_natmi⊎ICELLNET	0.0381166	ICELLNET
crc_comp_n	logfc⊎ICELLNET_call_connectome⊎ICELLNET	0.257298	ICELLNET
crc_comp_n	logfc⊎ICELLNET_cellchat⊎ICELLNET	0.230319	ICELLNET
crc_comp_n	logfc⊎ICELLNET_call_sca⊎ICELLNET	0.27482	ICELLNET
crc_comp_n	logfc⊎ICELLNET_cellphonedb⊎ICELLNET	0.329874	ICELLNET
crc_comp_n	logfc⊎ICELLNET_cytotalk⊎ICELLNET	0.00730748	ICELLNET
crc_comp_n	cellchat⊎ICELLNET_call_natmi⊎ICELLNET	0.0154382	ICELLNET
crc_comp_n	cellchat⊎ICELLNET_call_connectome⊎ICELLNET	0.133407	ICELLNET
crc_comp_n	cellchat⊎ICELLNET_logfc⊎ICELLNET	0.230319	ICELLNET
crc_comp_n	cellchat⊎ICELLNET_call_sca⊎ICELLNET	0.390348	ICELLNET
crc_comp_n	cellchat⊎ICELLNET_cellphonedb⊎ICELLNET	0.272319	ICELLNET
crc_comp_n	cellchat⊎ICELLNET_cytotalk⊎ICELLNET	0.00456853	ICELLNET
crc_comp_n	call_sca⊎ICELLNET_call_natmi⊎ICELLNET	0.0121244	ICELLNET
crc_comp_n	call_sca⊎ICELLNET_call_connectome⊎ICELLNET	0.13879	ICELLNET
crc_comp_n	call_sca⊎ICELLNET_logfc⊎ICELLNET	0.27482	ICELLNET
crc_comp_n	call_sca⊎ICELLNET_cellchat⊎ICELLNET	0.390348	ICELLNET
crc_comp_n	call_sca⊎ICELLNET_cellphonedb⊎ICELLNET	0.499195	ICELLNET
crc_comp_n	call_sca⊎ICELLNET_cytotalk⊎ICELLNET	0.00269542	ICELLNET
crc_comp_n	cellphonedb⊎ICELLNET_call_natmi⊎ICELLNET	0.0172865	ICELLNET
crc_comp_n	cellphonedb⊎ICELLNET_call_connectome⊎ICELLNET	0.137668	ICELLNET
crc_comp_n	cellphonedb⊎ICELLNET_logfc⊎ICELLNET	0.329874	ICELLNET
crc_comp_n	cellphonedb⊎ICELLNET_cellchat⊎ICELLNET	0.272319	ICELLNET
crc_comp_n	cellphonedb⊎ICELLNET_call_sca⊎ICELLNET	0.499195	ICELLNET
crc_comp_n	cellphonedb⊎ICELLNET_cytotalk⊎ICELLNET	0.00373333	ICELLNET
crc_comp_n	cytotalk⊎ICELLNET_call_natmi⊎ICELLNET	0.115584	ICELLNET
crc_comp_n	cytotalk⊎ICELLNET_call_connectome⊎ICELLNET	0.0109432	ICELLNET
crc_comp_n	cytotalk⊎ICELLNET_logfc⊎ICELLNET	0.00730748	ICELLNET
crc_comp_n	cytotalk⊎ICELLNET_cellchat⊎ICELLNET	0.00456853	ICELLNET
crc_comp_n	cytotalk⊎ICELLNET_call_sca⊎ICELLNET	0.00269542	ICELLNET
crc_comp_n	cytotalk⊎ICELLNET_cellphonedb⊎ICELLNET	0.00373333	ICELLNET
crc_comp_n	call_natmi⊎iTALK_call_connectome⊎iTALK	0.0235415	iTALK
crc_comp_n	call_natmi⊎iTALK_logfc⊎iTALK	0.00959112	iTALK
crc_comp_n	call_natmi⊎iTALK_cellchat⊎iTALK	0.00050025	iTALK
crc_comp_n	call_natmi⊎iTALK_call_sca⊎iTALK	0.00050025	iTALK
crc_comp_n	call_natmi⊎iTALK_cellphonedb⊎iTALK	0.001001	iTALK
crc_comp_n	call_natmi⊎iTALK_cytotalk⊎iTALK	0.214329	iTALK
crc_comp_n	call_connectome⊎iTALK_call_natmi⊎iTALK	0.0235415	iTALK
crc_comp_n	call_connectome⊎iTALK_logfc⊎iTALK	0.319261	iTALK
crc_comp_n	call_connectome⊎iTALK_cellchat⊎iTALK	0.0604454	iTALK
crc_comp_n	call_connectome⊎iTALK_call_sca⊎iTALK	0.0531859	iTALK
crc_comp_n	call_connectome⊎iTALK_cellphonedb⊎iTALK	0.0378827	iTALK
crc_comp_n	call_connectome⊎iTALK_cytotalk⊎iTALK	0.00806452	iTALK
crc_comp_n	logfc⊎iTALK_call_natmi⊎iTALK	0.00959112	iTALK
crc_comp_n	logfc⊎iTALK_call_connectome⊎iTALK	0.319261	iTALK
crc_comp_n	logfc⊎iTALK_cellchat⊎iTALK	0.0834236	iTALK
crc_comp_n	logfc⊎iTALK_call_sca⊎iTALK	0.0735373	iTALK
crc_comp_n	logfc⊎iTALK_cellphonedb⊎iTALK	0.0432968	iTALK
crc_comp_n	logfc⊎iTALK_cytotalk⊎iTALK	0.00452034	iTALK
crc_comp_n	cellchat⊎iTALK_call_natmi⊎iTALK	0.00050025	iTALK
crc_comp_n	cellchat⊎iTALK_call_connectome⊎iTALK	0.0604454	iTALK
crc_comp_n	cellchat⊎iTALK_logfc⊎iTALK	0.0834236	iTALK
crc_comp_n	cellchat⊎iTALK_call_sca⊎iTALK	0.657001	iTALK
crc_comp_n	cellchat⊎iTALK_cellphonedb⊎iTALK	0.26183	iTALK
crc_comp_n	cellchat⊎iTALK_cytotalk⊎iTALK	0	iTALK
crc_comp_n	call_sca⊎iTALK_call_natmi⊎iTALK	0.00050025	iTALK
crc_comp_n	call_sca⊎iTALK_call_connectome⊎iTALK	0.0531859	iTALK
crc_comp_n	call_sca⊎iTALK_logfc⊎iTALK	0.0735373	iTALK
crc_comp_n	call_sca⊎iTALK_cellchat⊎iTALK	0.657001	iTALK
crc_comp_n	call_sca⊎iTALK_cellphonedb⊎iTALK	0.403509	iTALK
crc_comp_n	call_sca⊎iTALK_cytotalk⊎iTALK	0	iTALK
crc_comp_n	cellphonedb⊎iTALK_call_natmi⊎iTALK	0.001001	iTALK
crc_comp_n	cellphonedb⊎iTALK_call_connectome⊎iTALK	0.0378827	iTALK
crc_comp_n	cellphonedb⊎iTALK_logfc⊎iTALK	0.0432968	iTALK
crc_comp_n	cellphonedb⊎iTALK_cellchat⊎iTALK	0.26183	iTALK
crc_comp_n	cellphonedb⊎iTALK_call_sca⊎iTALK	0.403509	iTALK
crc_comp_n	cellphonedb⊎iTALK_cytotalk⊎iTALK	0	iTALK
crc_comp_n	cytotalk⊎iTALK_call_natmi⊎iTALK	0.214329	iTALK
crc_comp_n	cytotalk⊎iTALK_call_connectome⊎iTALK	0.00806452	iTALK
crc_comp_n	cytotalk⊎iTALK_logfc⊎iTALK	0.00452034	iTALK
crc_comp_n	cytotalk⊎iTALK_cellchat⊎iTALK	0	iTALK
crc_comp_n	cytotalk⊎iTALK_call_sca⊎iTALK	0	iTALK
crc_comp_n	cytotalk⊎iTALK_cellphonedb⊎iTALK	0	iTALK
crc_comp_n	call_natmi⊎Kirouac2010_call_connectome⊎Kirouac2010	0.180638	Kirouac2010
crc_comp_n	call_natmi⊎Kirouac2010_logfc⊎Kirouac2010	0.105583	Kirouac2010
crc_comp_n	call_natmi⊎Kirouac2010_cellchat⊎Kirouac2010	0.0438819	Kirouac2010
crc_comp_n	call_natmi⊎Kirouac2010_call_sca⊎Kirouac2010	0.0869565	Kirouac2010
crc_comp_n	call_natmi⊎Kirouac2010_cellphonedb⊎Kirouac2010	0.0793308	Kirouac2010
crc_comp_n	call_natmi⊎Kirouac2010_cytotalk⊎Kirouac2010	0.287001	Kirouac2010
crc_comp_n	call_connectome⊎Kirouac2010_call_natmi⊎Kirouac2010	0.180638	Kirouac2010
crc_comp_n	call_connectome⊎Kirouac2010_logfc⊎Kirouac2010	0.265022	Kirouac2010
crc_comp_n	call_connectome⊎Kirouac2010_cellchat⊎Kirouac2010	0.132784	Kirouac2010
crc_comp_n	call_connectome⊎Kirouac2010_call_sca⊎Kirouac2010	0.250782	Kirouac2010
crc_comp_n	call_connectome⊎Kirouac2010_cellphonedb⊎Kirouac2010	0.227747	Kirouac2010
crc_comp_n	call_connectome⊎Kirouac2010_cytotalk⊎Kirouac2010	0.0384216	Kirouac2010
crc_comp_n	logfc⊎Kirouac2010_call_natmi⊎Kirouac2010	0.105583	Kirouac2010
crc_comp_n	logfc⊎Kirouac2010_call_connectome⊎Kirouac2010	0.265022	Kirouac2010
crc_comp_n	logfc⊎Kirouac2010_cellchat⊎Kirouac2010	0.227183	Kirouac2010
crc_comp_n	logfc⊎Kirouac2010_call_sca⊎Kirouac2010	0.413428	Kirouac2010
crc_comp_n	logfc⊎Kirouac2010_cellphonedb⊎Kirouac2010	0.582278	Kirouac2010
crc_comp_n	logfc⊎Kirouac2010_cytotalk⊎Kirouac2010	0.0219724	Kirouac2010
crc_comp_n	cellchat⊎Kirouac2010_call_natmi⊎Kirouac2010	0.0438819	Kirouac2010
crc_comp_n	cellchat⊎Kirouac2010_call_connectome⊎Kirouac2010	0.132784	Kirouac2010
crc_comp_n	cellchat⊎Kirouac2010_logfc⊎Kirouac2010	0.227183	Kirouac2010
crc_comp_n	cellchat⊎Kirouac2010_call_sca⊎Kirouac2010	0.202138	Kirouac2010
crc_comp_n	cellchat⊎Kirouac2010_cellphonedb⊎Kirouac2010	0.219921	Kirouac2010
crc_comp_n	cellchat⊎Kirouac2010_cytotalk⊎Kirouac2010	0.00650936	Kirouac2010
crc_comp_n	call_sca⊎Kirouac2010_call_natmi⊎Kirouac2010	0.0869565	Kirouac2010
crc_comp_n	call_sca⊎Kirouac2010_call_connectome⊎Kirouac2010	0.250782	Kirouac2010
crc_comp_n	call_sca⊎Kirouac2010_logfc⊎Kirouac2010	0.413428	Kirouac2010
crc_comp_n	call_sca⊎Kirouac2010_cellchat⊎Kirouac2010	0.202138	Kirouac2010
crc_comp_n	call_sca⊎Kirouac2010_cellphonedb⊎Kirouac2010	0.687764	Kirouac2010
crc_comp_n	call_sca⊎Kirouac2010_cytotalk⊎Kirouac2010	0.0131712	Kirouac2010
crc_comp_n	cellphonedb⊎Kirouac2010_call_natmi⊎Kirouac2010	0.0793308	Kirouac2010
crc_comp_n	cellphonedb⊎Kirouac2010_call_connectome⊎Kirouac2010	0.227747	Kirouac2010
crc_comp_n	cellphonedb⊎Kirouac2010_logfc⊎Kirouac2010	0.582278	Kirouac2010
crc_comp_n	cellphonedb⊎Kirouac2010_cellchat⊎Kirouac2010	0.219921	Kirouac2010
crc_comp_n	cellphonedb⊎Kirouac2010_call_sca⊎Kirouac2010	0.687764	Kirouac2010
crc_comp_n	cellphonedb⊎Kirouac2010_cytotalk⊎Kirouac2010	0.0116338	Kirouac2010
crc_comp_n	cytotalk⊎Kirouac2010_call_natmi⊎Kirouac2010	0.287001	Kirouac2010
crc_comp_n	cytotalk⊎Kirouac2010_call_connectome⊎Kirouac2010	0.0384216	Kirouac2010
crc_comp_n	cytotalk⊎Kirouac2010_logfc⊎Kirouac2010	0.0219724	Kirouac2010
crc_comp_n	cytotalk⊎Kirouac2010_cellchat⊎Kirouac2010	0.00650936	Kirouac2010
crc_comp_n	cytotalk⊎Kirouac2010_call_sca⊎Kirouac2010	0.0131712	Kirouac2010
crc_comp_n	cytotalk⊎Kirouac2010_cellphonedb⊎Kirouac2010	0.0116338	Kirouac2010
crc_comp_n	call_natmi⊎LRdb_call_connectome⊎LRdb	0.0162602	LRdb
crc_comp_n	call_natmi⊎LRdb_logfc⊎LRdb	0.00452034	LRdb
crc_comp_n	call_natmi⊎LRdb_cellchat⊎LRdb	0.00050025	LRdb
crc_comp_n	call_natmi⊎LRdb_call_sca⊎LRdb	0.00050025	LRdb
crc_comp_n	call_natmi⊎LRdb_cellphonedb⊎LRdb	0.001001	LRdb
crc_comp_n	call_natmi⊎LRdb_cytotalk⊎LRdb	0.214329	LRdb
crc_comp_n	call_connectome⊎LRdb_call_natmi⊎LRdb	0.0162602	LRdb
crc_comp_n	call_connectome⊎LRdb_logfc⊎LRdb	0.30039	LRdb
crc_comp_n	call_connectome⊎LRdb_cellchat⊎LRdb	0.0723861	LRdb
crc_comp_n	call_connectome⊎LRdb_call_sca⊎LRdb	0.064396	LRdb
crc_comp_n	call_connectome⊎LRdb_cellphonedb⊎LRdb	0.0422095	LRdb
crc_comp_n	call_connectome⊎LRdb_cytotalk⊎LRdb	0.00654253	LRdb
crc_comp_n	logfc⊎LRdb_call_natmi⊎LRdb	0.00452034	LRdb
crc_comp_n	logfc⊎LRdb_call_connectome⊎LRdb	0.30039	LRdb
crc_comp_n	logfc⊎LRdb_cellchat⊎LRdb	0.106195	LRdb
crc_comp_n	logfc⊎LRdb_call_sca⊎LRdb	0.0928962	LRdb
crc_comp_n	logfc⊎LRdb_cellphonedb⊎LRdb	0.0427529	LRdb
crc_comp_n	logfc⊎LRdb_cytotalk⊎LRdb	0.00250627	LRdb
crc_comp_n	cellchat⊎LRdb_call_natmi⊎LRdb	0.00050025	LRdb
crc_comp_n	cellchat⊎LRdb_call_connectome⊎LRdb	0.0723861	LRdb
crc_comp_n	cellchat⊎LRdb_logfc⊎LRdb	0.106195	LRdb
crc_comp_n	cellchat⊎LRdb_call_sca⊎LRdb	0.670844	LRdb
crc_comp_n	cellchat⊎LRdb_cellphonedb⊎LRdb	0.25	LRdb
crc_comp_n	cellchat⊎LRdb_cytotalk⊎LRdb	0	LRdb
crc_comp_n	call_sca⊎LRdb_call_natmi⊎LRdb	0.00050025	LRdb
crc_comp_n	call_sca⊎LRdb_call_connectome⊎LRdb	0.064396	LRdb
crc_comp_n	call_sca⊎LRdb_logfc⊎LRdb	0.0928962	LRdb
crc_comp_n	call_sca⊎LRdb_cellchat⊎LRdb	0.670844	LRdb
crc_comp_n	call_sca⊎LRdb_cellphonedb⊎LRdb	0.386001	LRdb
crc_comp_n	call_sca⊎LRdb_cytotalk⊎LRdb	0	LRdb
crc_comp_n	cellphonedb⊎LRdb_call_natmi⊎LRdb	0.001001	LRdb
crc_comp_n	cellphonedb⊎LRdb_call_connectome⊎LRdb	0.0422095	LRdb
crc_comp_n	cellphonedb⊎LRdb_logfc⊎LRdb	0.0427529	LRdb
crc_comp_n	cellphonedb⊎LRdb_cellchat⊎LRdb	0.25	LRdb
crc_comp_n	cellphonedb⊎LRdb_call_sca⊎LRdb	0.386001	LRdb
crc_comp_n	cellphonedb⊎LRdb_cytotalk⊎LRdb	0	LRdb
crc_comp_n	cytotalk⊎LRdb_call_natmi⊎LRdb	0.214329	LRdb
crc_comp_n	cytotalk⊎LRdb_call_connectome⊎LRdb	0.00654253	LRdb
crc_comp_n	cytotalk⊎LRdb_logfc⊎LRdb	0.00250627	LRdb
crc_comp_n	cytotalk⊎LRdb_cellchat⊎LRdb	0	LRdb
crc_comp_n	cytotalk⊎LRdb_call_sca⊎LRdb	0	LRdb
crc_comp_n	cytotalk⊎LRdb_cellphonedb⊎LRdb	0	LRdb
crc_comp_n	call_natmi⊎Ramilowski2015_call_connectome⊎Ramilowski2015	0.0261673	Ramilowski
crc_comp_n	call_natmi⊎Ramilowski2015_logfc⊎Ramilowski2015	0.0126582	Ramilowski
crc_comp_n	call_natmi⊎Ramilowski2015_cellchat⊎Ramilowski2015	0.00050025	Ramilowski
crc_comp_n	call_natmi⊎Ramilowski2015_call_sca⊎Ramilowski2015	0.00150225	Ramilowski
crc_comp_n	call_natmi⊎Ramilowski2015_cellphonedb⊎Ramilowski2015	0.00150225	Ramilowski
crc_comp_n	call_natmi⊎Ramilowski2015_cytotalk⊎Ramilowski2015	0.220256	Ramilowski
crc_comp_n	call_connectome⊎Ramilowski2015_call_natmi⊎Ramilowski2015	0.0261673	Ramilowski
crc_comp_n	call_connectome⊎Ramilowski2015_logfc⊎Ramilowski2015	0.321004	Ramilowski
crc_comp_n	call_connectome⊎Ramilowski2015_cellchat⊎Ramilowski2015	0.0976948	Ramilowski
crc_comp_n	call_connectome⊎Ramilowski2015_call_sca⊎Ramilowski2015	0.0851872	Ramilowski
crc_comp_n	call_connectome⊎Ramilowski2015_cellphonedb⊎Ramilowski2015	0.0735373	Ramilowski
crc_comp_n	call_connectome⊎Ramilowski2015_cytotalk⊎Ramilowski2015	0.010101	Ramilowski
crc_comp_n	logfc⊎Ramilowski2015_call_natmi⊎Ramilowski2015	0.0126582	Ramilowski
crc_comp_n	logfc⊎Ramilowski2015_call_connectome⊎Ramilowski2015	0.321004	Ramilowski
crc_comp_n	logfc⊎Ramilowski2015_cellchat⊎Ramilowski2015	0.142857	Ramilowski
crc_comp_n	logfc⊎Ramilowski2015_call_sca⊎Ramilowski2015	0.124227	Ramilowski
crc_comp_n	logfc⊎Ramilowski2015_cellphonedb⊎Ramilowski2015	0.104972	Ramilowski
crc_comp_n	logfc⊎Ramilowski2015_cytotalk⊎Ramilowski2015	0.00654253	Ramilowski
crc_comp_n	cellchat⊎Ramilowski2015_call_natmi⊎Ramilowski2015	0.00050025	Ramilowski
crc_comp_n	cellchat⊎Ramilowski2015_call_connectome⊎Ramilowski2015	0.0976948	Ramilowski
crc_comp_n	cellchat⊎Ramilowski2015_logfc⊎Ramilowski2015	0.142857	Ramilowski
crc_comp_n	cellchat⊎Ramilowski2015_call_sca⊎Ramilowski2015	0.707942	Ramilowski
crc_comp_n	cellchat⊎Ramilowski2015_cellphonedb⊎Ramilowski2015	0.350439	Ramilowski
crc_comp_n	cellchat⊎Ramilowski2015_cytotalk⊎Ramilowski2015	0	Ramilowski
crc_comp_n	call_sca⊎Ramilowski2015_call_natmi⊎Ramilowski2015	0.00150225	Ramilowski
crc_comp_n	call_sca⊎Ramilowski2015_call_connectome⊎Ramilowski2015	0.0851872	Ramilowski
crc_comp_n	call_sca⊎Ramilowski2015_logfc⊎Ramilowski2015	0.124227	Ramilowski
crc_comp_n	call_sca⊎Ramilowski2015_cellchat⊎Ramilowski2015	0.707942	Ramilowski
crc_comp_n	call_sca⊎Ramilowski2015_cellphonedb⊎Ramilowski2015	0.433692	Ramilowski
crc_comp_n	call_sca⊎Ramilowski2015_cytotalk⊎Ramilowski2015	0.001001	Ramilowski
crc_comp_n	cellphonedb⊎Ramilowski2015_call_natmi⊎Ramilowski2015	0.00150225	Ramilowski
crc_comp_n	cellphonedb⊎Ramilowski2015_call_connectome⊎Ramilowski2015	0.0735373	Ramilowski
crc_comp_n	cellphonedb⊎Ramilowski2015_logfc⊎Ramilowski2015	0.104972	Ramilowski
crc_comp_n	cellphonedb⊎Ramilowski2015_cellchat⊎Ramilowski2015	0.350439	Ramilowski
crc_comp_n	cellphonedb⊎Ramilowski2015_call_sca⊎Ramilowski2015	0.433692	Ramilowski
crc_comp_n	cellphonedb⊎Ramilowski2015_cytotalk⊎Ramilowski2015	0.00200401	Ramilowski
crc_comp_n	cytotalk⊎Ramilowski2015_call_natmi⊎Ramilowski2015	0.220256	Ramilowski
crc_comp_n	cytotalk⊎Ramilowski2015_call_connectome⊎Ramilowski2015	0.010101	Ramilowski
crc_comp_n	cytotalk⊎Ramilowski2015_logfc⊎Ramilowski2015	0.00654253	Ramilowski
crc_comp_n	cytotalk⊎Ramilowski2015_cellchat⊎Ramilowski2015	0	Ramilowski
crc_comp_n	cytotalk⊎Ramilowski2015_call_sca⊎Ramilowski2015	0.001001	Ramilowski
crc_comp_n	cytotalk⊎Ramilowski2015_cellphonedb⊎Ramilowski2015	0.00200401	Ramilowski
crc_comp_n	call_natmi⊎OmniPath_call_connectome⊎OmniPath	0.0198878	OmniPath
crc_comp_n	call_natmi⊎OmniPath_logfc⊎OmniPath	0.00654253	OmniPath
crc_comp_n	call_natmi⊎OmniPath_cellchat⊎OmniPath	0.001001	OmniPath
crc_comp_n	call_natmi⊎OmniPath_call_sca⊎OmniPath	0.00050025	OmniPath
crc_comp_n	call_natmi⊎OmniPath_cellphonedb⊎OmniPath	0.00050025	OmniPath
crc_comp_n	call_natmi⊎OmniPath_cytotalk⊎OmniPath	0.212121	OmniPath
crc_comp_n	call_connectome⊎OmniPath_call_natmi⊎OmniPath	0.0198878	OmniPath
crc_comp_n	call_connectome⊎OmniPath_logfc⊎OmniPath	0.291156	OmniPath
crc_comp_n	call_connectome⊎OmniPath_cellchat⊎OmniPath	0.0576415	OmniPath
crc_comp_n	call_connectome⊎OmniPath_call_sca⊎OmniPath	0.0559662	OmniPath
crc_comp_n	call_connectome⊎OmniPath_cellphonedb⊎OmniPath	0.0443864	OmniPath
crc_comp_n	call_connectome⊎OmniPath_cytotalk⊎OmniPath	0.00351229	OmniPath
crc_comp_n	logfc⊎OmniPath_call_natmi⊎OmniPath	0.00654253	OmniPath
crc_comp_n	logfc⊎OmniPath_call_connectome⊎OmniPath	0.291156	OmniPath
crc_comp_n	logfc⊎OmniPath_cellchat⊎OmniPath	0.103753	OmniPath
crc_comp_n	logfc⊎OmniPath_call_sca⊎OmniPath	0.0857763	OmniPath
crc_comp_n	logfc⊎OmniPath_cellphonedb⊎OmniPath	0.056524	OmniPath
crc_comp_n	logfc⊎OmniPath_cytotalk⊎OmniPath	0.00150225	OmniPath
crc_comp_n	cellchat⊎OmniPath_call_natmi⊎OmniPath	0.001001	OmniPath
crc_comp_n	cellchat⊎OmniPath_call_connectome⊎OmniPath	0.0576415	OmniPath
crc_comp_n	cellchat⊎OmniPath_logfc⊎OmniPath	0.103753	OmniPath
crc_comp_n	cellchat⊎OmniPath_call_sca⊎OmniPath	0.752848	OmniPath
crc_comp_n	cellchat⊎OmniPath_cellphonedb⊎OmniPath	0.37457	OmniPath
crc_comp_n	cellchat⊎OmniPath_cytotalk⊎OmniPath	0	OmniPath
crc_comp_n	call_sca⊎OmniPath_call_natmi⊎OmniPath	0.00050025	OmniPath
crc_comp_n	call_sca⊎OmniPath_call_connectome⊎OmniPath	0.0559662	OmniPath
crc_comp_n	call_sca⊎OmniPath_logfc⊎OmniPath	0.0857763	OmniPath
crc_comp_n	call_sca⊎OmniPath_cellchat⊎OmniPath	0.752848	OmniPath
crc_comp_n	call_sca⊎OmniPath_cellphonedb⊎OmniPath	0.466276	OmniPath
crc_comp_n	call_sca⊎OmniPath_cytotalk⊎OmniPath	0	OmniPath
crc_comp_n	cellphonedb⊎OmniPath_call_natmi⊎OmniPath	0.00050025	OmniPath
crc_comp_n	cellphonedb⊎OmniPath_call_connectome⊎OmniPath	0.0443864	OmniPath
crc_comp_n	cellphonedb⊎OmniPath_logfc⊎OmniPath	0.056524	OmniPath
crc_comp_n	cellphonedb⊎OmniPath_cellchat⊎OmniPath	0.37457	OmniPath
crc_comp_n	cellphonedb⊎OmniPath_call_sca⊎OmniPath	0.466276	OmniPath
crc_comp_n	cellphonedb⊎OmniPath_cytotalk⊎OmniPath	0	OmniPath
crc_comp_n	cytotalk⊎OmniPath_call_natmi⊎OmniPath	0.212121	OmniPath
crc_comp_n	cytotalk⊎OmniPath_call_connectome⊎OmniPath	0.00351229	OmniPath
crc_comp_n	cytotalk⊎OmniPath_logfc⊎OmniPath	0.00150225	OmniPath
crc_comp_n	cytotalk⊎OmniPath_cellchat⊎OmniPath	0	OmniPath
crc_comp_n	cytotalk⊎OmniPath_call_sca⊎OmniPath	0	OmniPath
crc_comp_n	cytotalk⊎OmniPath_cellphonedb⊎OmniPath	0	OmniPath
er_comp_n	call_natmi⊎Baccin2019_call_connectome⊎Baccin2019	0.110433	Baccin2019
er_comp_n	call_natmi⊎Baccin2019_logfc⊎Baccin2019	0.0722284	Baccin2019
er_comp_n	call_natmi⊎Baccin2019_cellchat⊎Baccin2019	0.0224261	Baccin2019
er_comp_n	call_natmi⊎Baccin2019_call_sca⊎Baccin2019	0.0246331	Baccin2019
er_comp_n	call_natmi⊎Baccin2019_cellphonedb⊎Baccin2019	0.0293021	Baccin2019
er_comp_n	call_natmi⊎Baccin2019_cytotalk⊎Baccin2019	0.144737	Baccin2019
er_comp_n	call_connectome⊎Baccin2019_call_natmi⊎Baccin2019	0.110433	Baccin2019
er_comp_n	call_connectome⊎Baccin2019_logfc⊎Baccin2019	0.33009	Baccin2019
er_comp_n	call_connectome⊎Baccin2019_cellchat⊎Baccin2019	0.121365	Baccin2019
er_comp_n	call_connectome⊎Baccin2019_call_sca⊎Baccin2019	0.122989	Baccin2019
er_comp_n	call_connectome⊎Baccin2019_cellphonedb⊎Baccin2019	0.127262	Baccin2019
er_comp_n	call_connectome⊎Baccin2019_cytotalk⊎Baccin2019	0.00553042	Baccin2019
er_comp_n	logfc⊎Baccin2019_call_natmi⊎Baccin2019	0.0722284	Baccin2019
er_comp_n	logfc⊎Baccin2019_call_connectome⊎Baccin2019	0.33009	Baccin2019
er_comp_n	logfc⊎Baccin2019_cellchat⊎Baccin2019	0.199375	Baccin2019
er_comp_n	logfc⊎Baccin2019_call_sca⊎Baccin2019	0.213775	Baccin2019
er_comp_n	logfc⊎Baccin2019_cellphonedb⊎Baccin2019	0.252546	Baccin2019
er_comp_n	logfc⊎Baccin2019_cytotalk⊎Baccin2019	0.00367069	Baccin2019
er_comp_n	cellchat⊎Baccin2019_call_natmi⊎Baccin2019	0.0224261	Baccin2019
er_comp_n	cellchat⊎Baccin2019_call_connectome⊎Baccin2019	0.121365	Baccin2019
er_comp_n	cellchat⊎Baccin2019_logfc⊎Baccin2019	0.199375	Baccin2019
er_comp_n	cellchat⊎Baccin2019_call_sca⊎Baccin2019	0.699046	Baccin2019
er_comp_n	cellchat⊎Baccin2019_cellphonedb⊎Baccin2019	0.419355	Baccin2019
er_comp_n	cellchat⊎Baccin2019_cytotalk⊎Baccin2019	0.000499002	Baccin2019
er_comp_n	call_sca⊎Baccin2019_call_natmi⊎Baccin2019	0.0246331	Baccin2019
er_comp_n	call_sca⊎Baccin2019_call_connectome⊎Baccin2019	0.122989	Baccin2019
er_comp_n	call_sca⊎Baccin2019_logfc⊎Baccin2019	0.213775	Baccin2019
er_comp_n	call_sca⊎Baccin2019_cellchat⊎Baccin2019	0.699046	Baccin2019
er_comp_n	call_sca⊎Baccin2019_cellphonedb⊎Baccin2019	0.483084	Baccin2019
er_comp_n	call_sca⊎Baccin2019_cytotalk⊎Baccin2019	0.000512033	Baccin2019
er_comp_n	cellphonedb⊎Baccin2019_call_natmi⊎Baccin2019	0.0293021	Baccin2019
er_comp_n	cellphonedb⊎Baccin2019_call_connectome⊎Baccin2019	0.127262	Baccin2019
er_comp_n	cellphonedb⊎Baccin2019_logfc⊎Baccin2019	0.252546	Baccin2019
er_comp_n	cellphonedb⊎Baccin2019_cellchat⊎Baccin2019	0.419355	Baccin2019
er_comp_n	cellphonedb⊎Baccin2019_call_sca⊎Baccin2019	0.483084	Baccin2019
er_comp_n	cellphonedb⊎Baccin2019_cytotalk⊎Baccin2019	0.00103681	Baccin2019
er_comp_n	cytotalk⊎Baccin2019_call_natmi⊎Baccin2019	0.144737	Baccin2019
er_comp_n	cytotalk⊎Baccin2019_call_connectome⊎Baccin2019	0.00553042	Baccin2019
er_comp_n	cytotalk⊎Baccin2019_logfc⊎Baccin2019	0.00367069	Baccin2019
er_comp_n	cytotalk⊎Baccin2019_cellchat⊎Baccin2019	0.000499002	Baccin2019
er_comp_n	cytotalk⊎Baccin2019_call_sca⊎Baccin2019	0.000512033	Baccin2019
er_comp_n	cytotalk⊎Baccin2019_cellphonedb⊎Baccin2019	0.00103681	Baccin2019
er_comp_n	call_natmi⊎CellCall_call_connectome⊎CellCall	0.121076	CellCall
er_comp_n	call_natmi⊎CellCall_logfc⊎CellCall	0.0648352	CellCall
er_comp_n	call_natmi⊎CellCall_cellchat⊎CellCall	0.0464695	CellCall
er_comp_n	call_natmi⊎CellCall_call_sca⊎CellCall	0.0476689	CellCall
er_comp_n	call_natmi⊎CellCall_cellphonedb⊎CellCall	0.0498084	CellCall
er_comp_n	call_natmi⊎CellCall_cytotalk⊎CellCall	0.139868	CellCall
er_comp_n	call_connectome⊎CellCall_call_natmi⊎CellCall	0.121076	CellCall
er_comp_n	call_connectome⊎CellCall_logfc⊎CellCall	0.321063	CellCall
er_comp_n	call_connectome⊎CellCall_cellchat⊎CellCall	0.177989	CellCall
er_comp_n	call_connectome⊎CellCall_call_sca⊎CellCall	0.239926	CellCall
er_comp_n	call_connectome⊎CellCall_cellphonedb⊎CellCall	0.256058	CellCall
er_comp_n	call_connectome⊎CellCall_cytotalk⊎CellCall	0.00527148	CellCall
er_comp_n	logfc⊎CellCall_call_natmi⊎CellCall	0.0648352	CellCall
er_comp_n	logfc⊎CellCall_call_connectome⊎CellCall	0.321063	CellCall
er_comp_n	logfc⊎CellCall_cellchat⊎CellCall	0.342972	CellCall
er_comp_n	logfc⊎CellCall_call_sca⊎CellCall	0.514062	CellCall
er_comp_n	logfc⊎CellCall_cellphonedb⊎CellCall	0.694977	CellCall
er_comp_n	logfc⊎CellCall_cytotalk⊎CellCall	0.00435493	CellCall
er_comp_n	cellchat⊎CellCall_call_natmi⊎CellCall	0.0464695	CellCall
er_comp_n	cellchat⊎CellCall_call_connectome⊎CellCall	0.177989	CellCall
er_comp_n	cellchat⊎CellCall_logfc⊎CellCall	0.342972	CellCall
er_comp_n	cellchat⊎CellCall_call_sca⊎CellCall	0.428336	CellCall
er_comp_n	cellchat⊎CellCall_cellphonedb⊎CellCall	0.346373	CellCall
er_comp_n	cellchat⊎CellCall_cytotalk⊎CellCall	0.00244349	CellCall
er_comp_n	call_sca⊎CellCall_call_natmi⊎CellCall	0.0476689	CellCall
er_comp_n	call_sca⊎CellCall_call_connectome⊎CellCall	0.239926	CellCall
er_comp_n	call_sca⊎CellCall_logfc⊎CellCall	0.514062	CellCall
er_comp_n	call_sca⊎CellCall_cellchat⊎CellCall	0.428336	CellCall
er_comp_n	call_sca⊎CellCall_cellphonedb⊎CellCall	0.564437	CellCall
er_comp_n	call_sca⊎CellCall_cytotalk⊎CellCall	0.00315623	CellCall
er_comp_n	cellphonedb⊎CellCall_call_natmi⊎CellCall	0.0498084	CellCall
er_comp_n	cellphonedb⊎CellCall_call_connectome⊎CellCall	0.256058	CellCall
er_comp_n	cellphonedb⊎CellCall_logfc⊎CellCall	0.694977	CellCall
er_comp_n	cellphonedb⊎CellCall_cellchat⊎CellCall	0.346373	CellCall
er_comp_n	cellphonedb⊎CellCall_call_sca⊎CellCall	0.564437	CellCall
er_comp_n	cellphonedb⊎CellCall_cytotalk⊎CellCall	0.00385039	CellCall
er_comp_n	cytotalk⊎CellCall_call_natmi⊎CellCall	0.139868	CellCall
er_comp_n	cytotalk⊎CellCall_call_connectome⊎CellCall	0.00527148	CellCall
er_comp_n	cytotalk⊎CellCall_logfc⊎CellCall	0.00435493	CellCall
er_comp_n	cytotalk⊎CellCall_cellchat⊎CellCall	0.00244349	CellCall
er_comp_n	cytotalk⊎CellCall_call_sca⊎CellCall	0.00315623	CellCall
er_comp_n	cytotalk⊎CellCall_cellphonedb⊎CellCall	0.00385039	CellCall
er_comp_n	call_natmi⊎CellChatDB_call_connectome⊎CellChatDB	0.115449	CellChatDB
er_comp_n	call_natmi⊎CellChatDB_logfc⊎CellChatDB	0.0595855	CellChatDB
er_comp_n	call_natmi⊎CellChatDB_cellchat⊎CellChatDB	0.0188431	CellChatDB
er_comp_n	call_natmi⊎CellChatDB_call_sca⊎CellChatDB	0.00907188	CellChatDB
er_comp_n	call_natmi⊎CellChatDB_cellphonedb⊎CellChatDB	0.0274725	CellChatDB
er_comp_n	call_natmi⊎CellChatDB_cytotalk⊎CellChatDB	0.0871766	CellChatDB
er_comp_n	call_connectome⊎CellChatDB_call_natmi⊎CellChatDB	0.115449	CellChatDB
er_comp_n	call_connectome⊎CellChatDB_logfc⊎CellChatDB	0.287175	CellChatDB
er_comp_n	call_connectome⊎CellChatDB_cellchat⊎CellChatDB	0.0859411	CellChatDB
er_comp_n	call_connectome⊎CellChatDB_call_sca⊎CellChatDB	0.0562454	CellChatDB
er_comp_n	call_connectome⊎CellChatDB_cellphonedb⊎CellChatDB	0.151951	CellChatDB
er_comp_n	call_connectome⊎CellChatDB_cytotalk⊎CellChatDB	0.00415584	CellChatDB
er_comp_n	logfc⊎CellChatDB_call_natmi⊎CellChatDB	0.0595855	CellChatDB
er_comp_n	logfc⊎CellChatDB_call_connectome⊎CellChatDB	0.287175	CellChatDB
er_comp_n	logfc⊎CellChatDB_cellchat⊎CellChatDB	0.136812	CellChatDB
er_comp_n	logfc⊎CellChatDB_call_sca⊎CellChatDB	0.118925	CellChatDB
er_comp_n	logfc⊎CellChatDB_cellphonedb⊎CellChatDB	0.410695	CellChatDB
er_comp_n	logfc⊎CellChatDB_cytotalk⊎CellChatDB	0.00191571	CellChatDB
er_comp_n	cellchat⊎CellChatDB_call_natmi⊎CellChatDB	0.0188431	CellChatDB
er_comp_n	cellchat⊎CellChatDB_call_connectome⊎CellChatDB	0.0859411	CellChatDB
er_comp_n	cellchat⊎CellChatDB_logfc⊎CellChatDB	0.136812	CellChatDB
er_comp_n	cellchat⊎CellChatDB_call_sca⊎CellChatDB	0.274101	CellChatDB
er_comp_n	cellchat⊎CellChatDB_cellphonedb⊎CellChatDB	0.192399	CellChatDB
er_comp_n	cellchat⊎CellChatDB_cytotalk⊎CellChatDB	0.00133038	CellChatDB
er_comp_n	call_sca⊎CellChatDB_call_natmi⊎CellChatDB	0.00907188	CellChatDB
er_comp_n	call_sca⊎CellChatDB_call_connectome⊎CellChatDB	0.0562454	CellChatDB
er_comp_n	call_sca⊎CellChatDB_logfc⊎CellChatDB	0.118925	CellChatDB
er_comp_n	call_sca⊎CellChatDB_cellchat⊎CellChatDB	0.274101	CellChatDB
er_comp_n	call_sca⊎CellChatDB_cellphonedb⊎CellChatDB	0.282955	CellChatDB
er_comp_n	call_sca⊎CellChatDB_cytotalk⊎CellChatDB	0	CellChatDB
er_comp_n	cellphonedb⊎CellChatDB_call_natmi⊎CellChatDB	0.0274725	CellChatDB
er_comp_n	cellphonedb⊎CellChatDB_call_connectome⊎CellChatDB	0.151951	CellChatDB
er_comp_n	cellphonedb⊎CellChatDB_logfc⊎CellChatDB	0.410695	CellChatDB
er_comp_n	cellphonedb⊎CellChatDB_cellchat⊎CellChatDB	0.192399	CellChatDB
er_comp_n	cellphonedb⊎CellChatDB_call_sca⊎CellChatDB	0.282955	CellChatDB
er_comp_n	cellphonedb⊎CellChatDB_cytotalk⊎CellChatDB	0.00185989	CellChatDB
er_comp_n	cytotalk⊎CellChatDB_call_natmi⊎CellChatDB	0.0871766	CellChatDB
er_comp_n	cytotalk⊎CellChatDB_call_connectome⊎CellChatDB	0.00415584	CellChatDB
er_comp_n	cytotalk⊎CellChatDB_logfc⊎CellChatDB	0.00191571	CellChatDB
er_comp_n	cytotalk⊎CellChatDB_cellchat⊎CellChatDB	0.00133038	CellChatDB
er_comp_n	cytotalk⊎CellChatDB_call_sca⊎CellChatDB	0	CellChatDB
er_comp_n	cytotalk⊎CellChatDB_cellphonedb⊎CellChatDB	0.00185989	CellChatDB
er_comp_n	call_natmi⊎Cellinker_call_connectome⊎Cellinker	0.120448	Cellinker
er_comp_n	call_natmi⊎Cellinker_logfc⊎Cellinker	0.0572207	Cellinker
er_comp_n	call_natmi⊎Cellinker_cellchat⊎Cellinker	0.0173267	Cellinker
er_comp_n	call_natmi⊎Cellinker_call_sca⊎Cellinker	0.0184744	Cellinker
er_comp_n	call_natmi⊎Cellinker_cellphonedb⊎Cellinker	0.030465	Cellinker
er_comp_n	call_natmi⊎Cellinker_cytotalk⊎Cellinker	0.0996147	Cellinker
er_comp_n	call_connectome⊎Cellinker_call_natmi⊎Cellinker	0.120448	Cellinker
er_comp_n	call_connectome⊎Cellinker_logfc⊎Cellinker	0.213258	Cellinker
er_comp_n	call_connectome⊎Cellinker_cellchat⊎Cellinker	0.042618	Cellinker
er_comp_n	call_connectome⊎Cellinker_call_sca⊎Cellinker	0.0439829	Cellinker
er_comp_n	call_connectome⊎Cellinker_cellphonedb⊎Cellinker	0.0992018	Cellinker
er_comp_n	call_connectome⊎Cellinker_cytotalk⊎Cellinker	0.00807265	Cellinker
er_comp_n	logfc⊎Cellinker_call_natmi⊎Cellinker	0.0572207	Cellinker
er_comp_n	logfc⊎Cellinker_call_connectome⊎Cellinker	0.213258	Cellinker
er_comp_n	logfc⊎Cellinker_cellchat⊎Cellinker	0.155182	Cellinker
er_comp_n	logfc⊎Cellinker_call_sca⊎Cellinker	0.126366	Cellinker
er_comp_n	logfc⊎Cellinker_cellphonedb⊎Cellinker	0.30904	Cellinker
er_comp_n	logfc⊎Cellinker_cytotalk⊎Cellinker	0.00518672	Cellinker
er_comp_n	cellchat⊎Cellinker_call_natmi⊎Cellinker	0.0173267	Cellinker
er_comp_n	cellchat⊎Cellinker_call_connectome⊎Cellinker	0.042618	Cellinker
er_comp_n	cellchat⊎Cellinker_logfc⊎Cellinker	0.155182	Cellinker
er_comp_n	cellchat⊎Cellinker_call_sca⊎Cellinker	0.497453	Cellinker
er_comp_n	cellchat⊎Cellinker_cellphonedb⊎Cellinker	0.312376	Cellinker
er_comp_n	cellchat⊎Cellinker_cytotalk⊎Cellinker	0.00146341	Cellinker
er_comp_n	call_sca⊎Cellinker_call_natmi⊎Cellinker	0.0184744	Cellinker
er_comp_n	call_sca⊎Cellinker_call_connectome⊎Cellinker	0.0439829	Cellinker
er_comp_n	call_sca⊎Cellinker_logfc⊎Cellinker	0.126366	Cellinker
er_comp_n	call_sca⊎Cellinker_cellchat⊎Cellinker	0.497453	Cellinker
er_comp_n	call_sca⊎Cellinker_cellphonedb⊎Cellinker	0.331977	Cellinker
er_comp_n	call_sca⊎Cellinker_cytotalk⊎Cellinker	0.00293772	Cellinker
er_comp_n	cellphonedb⊎Cellinker_call_natmi⊎Cellinker	0.030465	Cellinker
er_comp_n	cellphonedb⊎Cellinker_call_connectome⊎Cellinker	0.0992018	Cellinker
er_comp_n	cellphonedb⊎Cellinker_logfc⊎Cellinker	0.30904	Cellinker
er_comp_n	cellphonedb⊎Cellinker_cellchat⊎Cellinker	0.312376	Cellinker
er_comp_n	cellphonedb⊎Cellinker_call_sca⊎Cellinker	0.331977	Cellinker
er_comp_n	cellphonedb⊎Cellinker_cytotalk⊎Cellinker	0.00260281	Cellinker
er_comp_n	cytotalk⊎Cellinker_call_natmi⊎Cellinker	0.0996147	Cellinker
er_comp_n	cytotalk⊎Cellinker_call_connectome⊎Cellinker	0.00807265	Cellinker
er_comp_n	cytotalk⊎Cellinker_logfc⊎Cellinker	0.00518672	Cellinker
er_comp_n	cytotalk⊎Cellinker_cellchat⊎Cellinker	0.00146341	Cellinker
er_comp_n	cytotalk⊎Cellinker_call_sca⊎Cellinker	0.00293772	Cellinker
er_comp_n	cytotalk⊎Cellinker_cellphonedb⊎Cellinker	0.00260281	Cellinker
er_comp_n	call_natmi⊎CellPhoneDB_call_connectome⊎CellPhoneDB	0.123596	CellPhoneDB
er_comp_n	call_natmi⊎CellPhoneDB_logfc⊎CellPhoneDB	0.0433898	CellPhoneDB
er_comp_n	call_natmi⊎CellPhoneDB_cellchat⊎CellPhoneDB	0.0223066	CellPhoneDB
er_comp_n	call_natmi⊎CellPhoneDB_call_sca⊎CellPhoneDB	0.00994152	CellPhoneDB
er_comp_n	call_natmi⊎CellPhoneDB_cellphonedb⊎CellPhoneDB	0.0155351	CellPhoneDB
er_comp_n	call_natmi⊎CellPhoneDB_cytotalk⊎CellPhoneDB	0.127119	CellPhoneDB
er_comp_n	call_connectome⊎CellPhoneDB_call_natmi⊎CellPhoneDB	0.123596	CellPhoneDB
er_comp_n	call_connectome⊎CellPhoneDB_logfc⊎CellPhoneDB	0.222399	CellPhoneDB
er_comp_n	call_connectome⊎CellPhoneDB_cellchat⊎CellPhoneDB	0.10179	CellPhoneDB
er_comp_n	call_connectome⊎CellPhoneDB_call_sca⊎CellPhoneDB	0.0733375	CellPhoneDB
er_comp_n	call_connectome⊎CellPhoneDB_cellphonedb⊎CellPhoneDB	0.0788509	CellPhoneDB
er_comp_n	call_connectome⊎CellPhoneDB_cytotalk⊎CellPhoneDB	0.00655903	CellPhoneDB
er_comp_n	logfc⊎CellPhoneDB_call_natmi⊎CellPhoneDB	0.0433898	CellPhoneDB
er_comp_n	logfc⊎CellPhoneDB_call_connectome⊎CellPhoneDB	0.222399	CellPhoneDB
er_comp_n	logfc⊎CellPhoneDB_cellchat⊎CellPhoneDB	0.214491	CellPhoneDB
er_comp_n	logfc⊎CellPhoneDB_call_sca⊎CellPhoneDB	0.238748	CellPhoneDB
er_comp_n	logfc⊎CellPhoneDB_cellphonedb⊎CellPhoneDB	0.216418	CellPhoneDB
er_comp_n	logfc⊎CellPhoneDB_cytotalk⊎CellPhoneDB	0	CellPhoneDB
er_comp_n	cellchat⊎CellPhoneDB_call_natmi⊎CellPhoneDB	0.0223066	CellPhoneDB
er_comp_n	cellchat⊎CellPhoneDB_call_connectome⊎CellPhoneDB	0.10179	CellPhoneDB
er_comp_n	cellchat⊎CellPhoneDB_logfc⊎CellPhoneDB	0.214491	CellPhoneDB
er_comp_n	cellchat⊎CellPhoneDB_call_sca⊎CellPhoneDB	0.526786	CellPhoneDB
er_comp_n	cellchat⊎CellPhoneDB_cellphonedb⊎CellPhoneDB	0.353315	CellPhoneDB
er_comp_n	cellchat⊎CellPhoneDB_cytotalk⊎CellPhoneDB	0.000465549	CellPhoneDB
er_comp_n	call_sca⊎CellPhoneDB_call_natmi⊎CellPhoneDB	0.00994152	CellPhoneDB
er_comp_n	call_sca⊎CellPhoneDB_call_connectome⊎CellPhoneDB	0.0733375	CellPhoneDB
er_comp_n	call_sca⊎CellPhoneDB_logfc⊎CellPhoneDB	0.238748	CellPhoneDB
er_comp_n	call_sca⊎CellPhoneDB_cellchat⊎CellPhoneDB	0.526786	CellPhoneDB
er_comp_n	call_sca⊎CellPhoneDB_cellphonedb⊎CellPhoneDB	0.445736	CellPhoneDB
er_comp_n	call_sca⊎CellPhoneDB_cytotalk⊎CellPhoneDB	0	CellPhoneDB
er_comp_n	cellphonedb⊎CellPhoneDB_call_natmi⊎CellPhoneDB	0.0155351	CellPhoneDB
er_comp_n	cellphonedb⊎CellPhoneDB_call_connectome⊎CellPhoneDB	0.0788509	CellPhoneDB
er_comp_n	cellphonedb⊎CellPhoneDB_logfc⊎CellPhoneDB	0.216418	CellPhoneDB
er_comp_n	cellphonedb⊎CellPhoneDB_cellchat⊎CellPhoneDB	0.353315	CellPhoneDB
er_comp_n	cellphonedb⊎CellPhoneDB_call_sca⊎CellPhoneDB	0.445736	CellPhoneDB
er_comp_n	cellphonedb⊎CellPhoneDB_cytotalk⊎CellPhoneDB	0	CellPhoneDB
er_comp_n	cytotalk⊎CellPhoneDB_call_natmi⊎CellPhoneDB	0.127119	CellPhoneDB
er_comp_n	cytotalk⊎CellPhoneDB_call_connectome⊎CellPhoneDB	0.00655903	CellPhoneDB
er_comp_n	cytotalk⊎CellPhoneDB_logfc⊎CellPhoneDB	0	CellPhoneDB
er_comp_n	cytotalk⊎CellPhoneDB_cellchat⊎CellPhoneDB	0.000465549	CellPhoneDB
er_comp_n	cytotalk⊎CellPhoneDB_call_sca⊎CellPhoneDB	0	CellPhoneDB
er_comp_n	cytotalk⊎CellPhoneDB_cellphonedb⊎CellPhoneDB	0	CellPhoneDB
er_comp_n	call_natmi⊎CellTalkDB_call_connectome⊎CellTalkDB	0.0989011	CellTalkDB
er_comp_n	call_natmi⊎CellTalkDB_logfc⊎CellTalkDB	0.0515247	CellTalkDB
er_comp_n	call_natmi⊎CellTalkDB_cellchat⊎CellTalkDB	0.00551932	CellTalkDB
er_comp_n	call_natmi⊎CellTalkDB_call_sca⊎CellTalkDB	0.00654253	CellTalkDB
er_comp_n	call_natmi⊎CellTalkDB_cellphonedb⊎CellTalkDB	0.00806452	CellTalkDB
er_comp_n	call_natmi⊎CellTalkDB_cytotalk⊎CellTalkDB	0.126761	CellTalkDB
er_comp_n	call_connectome⊎CellTalkDB_call_natmi⊎CellTalkDB	0.0989011	CellTalkDB
er_comp_n	call_connectome⊎CellTalkDB_logfc⊎CellTalkDB	0.312336	CellTalkDB
er_comp_n	call_connectome⊎CellTalkDB_cellchat⊎CellTalkDB	0.0547368	CellTalkDB
er_comp_n	call_connectome⊎CellTalkDB_call_sca⊎CellTalkDB	0.0504202	CellTalkDB
er_comp_n	call_connectome⊎CellTalkDB_cellphonedb⊎CellTalkDB	0.0378827	CellTalkDB
er_comp_n	call_connectome⊎CellTalkDB_cytotalk⊎CellTalkDB	0.00755668	CellTalkDB
er_comp_n	logfc⊎CellTalkDB_call_natmi⊎CellTalkDB	0.0515247	CellTalkDB
er_comp_n	logfc⊎CellTalkDB_call_connectome⊎CellTalkDB	0.312336	CellTalkDB
er_comp_n	logfc⊎CellTalkDB_cellchat⊎CellTalkDB	0.102917	CellTalkDB
er_comp_n	logfc⊎CellTalkDB_call_sca⊎CellTalkDB	0.0958904	CellTalkDB
er_comp_n	logfc⊎CellTalkDB_cellphonedb⊎CellTalkDB	0.0638298	CellTalkDB
er_comp_n	logfc⊎CellTalkDB_cytotalk⊎CellTalkDB	0.00300903	CellTalkDB
er_comp_n	cellchat⊎CellTalkDB_call_natmi⊎CellTalkDB	0.00551932	CellTalkDB
er_comp_n	cellchat⊎CellTalkDB_call_connectome⊎CellTalkDB	0.0547368	CellTalkDB
er_comp_n	cellchat⊎CellTalkDB_logfc⊎CellTalkDB	0.102917	CellTalkDB
er_comp_n	cellchat⊎CellTalkDB_call_sca⊎CellTalkDB	0.748691	CellTalkDB
er_comp_n	cellchat⊎CellTalkDB_cellphonedb⊎CellTalkDB	0.202881	CellTalkDB
er_comp_n	cellchat⊎CellTalkDB_cytotalk⊎CellTalkDB	0	CellTalkDB
er_comp_n	call_sca⊎CellTalkDB_call_natmi⊎CellTalkDB	0.00654253	CellTalkDB
er_comp_n	call_sca⊎CellTalkDB_call_connectome⊎CellTalkDB	0.0504202	CellTalkDB
er_comp_n	call_sca⊎CellTalkDB_logfc⊎CellTalkDB	0.0958904	CellTalkDB
er_comp_n	call_sca⊎CellTalkDB_cellchat⊎CellTalkDB	0.748691	CellTalkDB
er_comp_n	call_sca⊎CellTalkDB_cellphonedb⊎CellTalkDB	0.231527	CellTalkDB
er_comp_n	call_sca⊎CellTalkDB_cytotalk⊎CellTalkDB	0	CellTalkDB
er_comp_n	cellphonedb⊎CellTalkDB_call_natmi⊎CellTalkDB	0.00806452	CellTalkDB
er_comp_n	cellphonedb⊎CellTalkDB_call_connectome⊎CellTalkDB	0.0378827	CellTalkDB
er_comp_n	cellphonedb⊎CellTalkDB_logfc⊎CellTalkDB	0.0638298	CellTalkDB
er_comp_n	cellphonedb⊎CellTalkDB_cellchat⊎CellTalkDB	0.202881	CellTalkDB
er_comp_n	cellphonedb⊎CellTalkDB_call_sca⊎CellTalkDB	0.231527	CellTalkDB
er_comp_n	cellphonedb⊎CellTalkDB_cytotalk⊎CellTalkDB	0	CellTalkDB
er_comp_n	cytotalk⊎CellTalkDB_call_natmi⊎CellTalkDB	0.126761	CellTalkDB
er_comp_n	cytotalk⊎CellTalkDB_call_connectome⊎CellTalkDB	0.00755668	CellTalkDB
er_comp_n	cytotalk⊎CellTalkDB_logfc⊎CellTalkDB	0.00300903	CellTalkDB
er_comp_n	cytotalk⊎CellTalkDB_cellchat⊎CellTalkDB	0	CellTalkDB
er_comp_n	cytotalk⊎CellTalkDB_call_sca⊎CellTalkDB	0	CellTalkDB
er_comp_n	cytotalk⊎CellTalkDB_cellphonedb⊎CellTalkDB	0	CellTalkDB
er_comp_n	call_natmi⊎connectomeDB2020_call_connectome⊎connectomeDB2020	0.111111	ConnDB2020
er_comp_n	call_natmi⊎connectomeDB2020_logfc⊎connectomeDB2020	0.059322	ConnDB2020
er_comp_n	call_natmi⊎connectomeDB2020_cellchat⊎connectomeDB2020	0.00902708	ConnDB2020
er_comp_n	call_natmi⊎connectomeDB2020_call_sca⊎connectomeDB2020	0.00908174	ConnDB2020
er_comp_n	call_natmi⊎connectomeDB2020_cellphonedb⊎connectomeDB2020	0.0136847	ConnDB2020
er_comp_n	call_natmi⊎connectomeDB2020_cytotalk⊎connectomeDB2020	0.129944	ConnDB2020
er_comp_n	call_connectome⊎connectomeDB2020_call_natmi⊎connectomeDB2020	0.111111	ConnDB2020
er_comp_n	call_connectome⊎connectomeDB2020_logfc⊎connectomeDB2020	0.268231	ConnDB2020
er_comp_n	call_connectome⊎connectomeDB2020_cellchat⊎connectomeDB2020	0.0534031	ConnDB2020
er_comp_n	call_connectome⊎connectomeDB2020_call_sca⊎connectomeDB2020	0.0487677	ConnDB2020
er_comp_n	call_connectome⊎connectomeDB2020_cellphonedb⊎connectomeDB2020	0.0498688	ConnDB2020
er_comp_n	call_connectome⊎connectomeDB2020_cytotalk⊎connectomeDB2020	0.00959112	ConnDB2020
er_comp_n	logfc⊎connectomeDB2020_call_natmi⊎connectomeDB2020	0.059322	ConnDB2020
er_comp_n	logfc⊎connectomeDB2020_call_connectome⊎connectomeDB2020	0.268231	ConnDB2020
er_comp_n	logfc⊎connectomeDB2020_cellchat⊎connectomeDB2020	0.164352	ConnDB2020
er_comp_n	logfc⊎connectomeDB2020_call_sca⊎connectomeDB2020	0.156738	ConnDB2020
er_comp_n	logfc⊎connectomeDB2020_cellphonedb⊎connectomeDB2020	0.135718	ConnDB2020
er_comp_n	logfc⊎connectomeDB2020_cytotalk⊎connectomeDB2020	0.00502513	ConnDB2020
er_comp_n	cellchat⊎connectomeDB2020_call_natmi⊎connectomeDB2020	0.00902708	ConnDB2020
er_comp_n	cellchat⊎connectomeDB2020_call_connectome⊎connectomeDB2020	0.0534031	ConnDB2020
er_comp_n	cellchat⊎connectomeDB2020_logfc⊎connectomeDB2020	0.164352	ConnDB2020
er_comp_n	cellchat⊎connectomeDB2020_call_sca⊎connectomeDB2020	0.76028	ConnDB2020
er_comp_n	cellchat⊎connectomeDB2020_cellphonedb⊎connectomeDB2020	0.252022	ConnDB2020
er_comp_n	cellchat⊎connectomeDB2020_cytotalk⊎connectomeDB2020	0	ConnDB2020
er_comp_n	call_sca⊎connectomeDB2020_call_natmi⊎connectomeDB2020	0.00908174	ConnDB2020
er_comp_n	call_sca⊎connectomeDB2020_call_connectome⊎connectomeDB2020	0.0487677	ConnDB2020
er_comp_n	call_sca⊎connectomeDB2020_logfc⊎connectomeDB2020	0.156738	ConnDB2020
er_comp_n	call_sca⊎connectomeDB2020_cellchat⊎connectomeDB2020	0.76028	ConnDB2020
er_comp_n	call_sca⊎connectomeDB2020_cellphonedb⊎connectomeDB2020	0.296176	ConnDB2020
er_comp_n	call_sca⊎connectomeDB2020_cytotalk⊎connectomeDB2020	0	ConnDB2020
er_comp_n	cellphonedb⊎connectomeDB2020_call_natmi⊎connectomeDB2020	0.0136847	ConnDB2020
er_comp_n	cellphonedb⊎connectomeDB2020_call_connectome⊎connectomeDB2020	0.0498688	ConnDB2020
er_comp_n	cellphonedb⊎connectomeDB2020_logfc⊎connectomeDB2020	0.135718	ConnDB2020
er_comp_n	cellphonedb⊎connectomeDB2020_cellchat⊎connectomeDB2020	0.252022	ConnDB2020
er_comp_n	cellphonedb⊎connectomeDB2020_call_sca⊎connectomeDB2020	0.296176	ConnDB2020
er_comp_n	cellphonedb⊎connectomeDB2020_cytotalk⊎connectomeDB2020	0.001001	ConnDB2020
er_comp_n	cytotalk⊎connectomeDB2020_call_natmi⊎connectomeDB2020	0.129944	ConnDB2020
er_comp_n	cytotalk⊎connectomeDB2020_call_connectome⊎connectomeDB2020	0.00959112	ConnDB2020
er_comp_n	cytotalk⊎connectomeDB2020_logfc⊎connectomeDB2020	0.00502513	ConnDB2020
er_comp_n	cytotalk⊎connectomeDB2020_cellchat⊎connectomeDB2020	0	ConnDB2020
er_comp_n	cytotalk⊎connectomeDB2020_call_sca⊎connectomeDB2020	0	ConnDB2020
er_comp_n	cytotalk⊎connectomeDB2020_cellphonedb⊎connectomeDB2020	0.001001	ConnDB2020
er_comp_n	call_natmi⊎EMBRACE_call_connectome⊎EMBRACE	0.154068	EMBRACE
er_comp_n	call_natmi⊎EMBRACE_logfc⊎EMBRACE	0.082837	EMBRACE
er_comp_n	call_natmi⊎EMBRACE_cellchat⊎EMBRACE	0.0214286	EMBRACE
er_comp_n	call_natmi⊎EMBRACE_call_sca⊎EMBRACE	0.0277492	EMBRACE
er_comp_n	call_natmi⊎EMBRACE_cellphonedb⊎EMBRACE	0.0277492	EMBRACE
er_comp_n	call_natmi⊎EMBRACE_cytotalk⊎EMBRACE	0.111729	EMBRACE
er_comp_n	call_connectome⊎EMBRACE_call_natmi⊎EMBRACE	0.154068	EMBRACE
er_comp_n	call_connectome⊎EMBRACE_logfc⊎EMBRACE	0.314924	EMBRACE
er_comp_n	call_connectome⊎EMBRACE_cellchat⊎EMBRACE	0.0993959	EMBRACE
er_comp_n	call_connectome⊎EMBRACE_call_sca⊎EMBRACE	0.0952903	EMBRACE
er_comp_n	call_connectome⊎EMBRACE_cellphonedb⊎EMBRACE	0.0881393	EMBRACE
er_comp_n	call_connectome⊎EMBRACE_cytotalk⊎EMBRACE	0.00806452	EMBRACE
er_comp_n	logfc⊎EMBRACE_call_natmi⊎EMBRACE	0.082837	EMBRACE
er_comp_n	logfc⊎EMBRACE_call_connectome⊎EMBRACE	0.314924	EMBRACE
er_comp_n	logfc⊎EMBRACE_cellchat⊎EMBRACE	0.214806	EMBRACE
er_comp_n	logfc⊎EMBRACE_call_sca⊎EMBRACE	0.212856	EMBRACE
er_comp_n	logfc⊎EMBRACE_cellphonedb⊎EMBRACE	0.184834	EMBRACE
er_comp_n	logfc⊎EMBRACE_cytotalk⊎EMBRACE	0.00300903	EMBRACE
er_comp_n	cellchat⊎EMBRACE_call_natmi⊎EMBRACE	0.0214286	EMBRACE
er_comp_n	cellchat⊎EMBRACE_call_connectome⊎EMBRACE	0.0993959	EMBRACE
er_comp_n	cellchat⊎EMBRACE_logfc⊎EMBRACE	0.214806	EMBRACE
er_comp_n	cellchat⊎EMBRACE_call_sca⊎EMBRACE	0.657285	EMBRACE
er_comp_n	cellchat⊎EMBRACE_cellphonedb⊎EMBRACE	0.204573	EMBRACE
er_comp_n	cellchat⊎EMBRACE_cytotalk⊎EMBRACE	0.00150075	EMBRACE
er_comp_n	call_sca⊎EMBRACE_call_natmi⊎EMBRACE	0.0277492	EMBRACE
er_comp_n	call_sca⊎EMBRACE_call_connectome⊎EMBRACE	0.0952903	EMBRACE
er_comp_n	call_sca⊎EMBRACE_logfc⊎EMBRACE	0.212856	EMBRACE
er_comp_n	call_sca⊎EMBRACE_cellchat⊎EMBRACE	0.657285	EMBRACE
er_comp_n	call_sca⊎EMBRACE_cellphonedb⊎EMBRACE	0.312336	EMBRACE
er_comp_n	call_sca⊎EMBRACE_cytotalk⊎EMBRACE	0.00150225	EMBRACE
er_comp_n	cellphonedb⊎EMBRACE_call_natmi⊎EMBRACE	0.0277492	EMBRACE
er_comp_n	cellphonedb⊎EMBRACE_call_connectome⊎EMBRACE	0.0881393	EMBRACE
er_comp_n	cellphonedb⊎EMBRACE_logfc⊎EMBRACE	0.184834	EMBRACE
er_comp_n	cellphonedb⊎EMBRACE_cellchat⊎EMBRACE	0.204573	EMBRACE
er_comp_n	cellphonedb⊎EMBRACE_call_sca⊎EMBRACE	0.312336	EMBRACE
er_comp_n	cellphonedb⊎EMBRACE_cytotalk⊎EMBRACE	0.00200401	EMBRACE
er_comp_n	cytotalk⊎EMBRACE_call_natmi⊎EMBRACE	0.111729	EMBRACE
er_comp_n	cytotalk⊎EMBRACE_call_connectome⊎EMBRACE	0.00806452	EMBRACE
er_comp_n	cytotalk⊎EMBRACE_logfc⊎EMBRACE	0.00300903	EMBRACE
er_comp_n	cytotalk⊎EMBRACE_cellchat⊎EMBRACE	0.00150075	EMBRACE
er_comp_n	cytotalk⊎EMBRACE_call_sca⊎EMBRACE	0.00150225	EMBRACE
er_comp_n	cytotalk⊎EMBRACE_cellphonedb⊎EMBRACE	0.00200401	EMBRACE
er_comp_n	call_natmi⊎Guide2Pharma_call_connectome⊎Guide2Pharma	0.136364	Guide2Pharma
er_comp_n	call_natmi⊎Guide2Pharma_logfc⊎Guide2Pharma	0.0626993	Guide2Pharma
er_comp_n	call_natmi⊎Guide2Pharma_cellchat⊎Guide2Pharma	0.0192941	Guide2Pharma
er_comp_n	call_natmi⊎Guide2Pharma_call_sca⊎Guide2Pharma	0.020929	Guide2Pharma
er_comp_n	call_natmi⊎Guide2Pharma_cellphonedb⊎Guide2Pharma	0.015744	Guide2Pharma
er_comp_n	call_natmi⊎Guide2Pharma_cytotalk⊎Guide2Pharma	0.196888	Guide2Pharma
er_comp_n	call_connectome⊎Guide2Pharma_call_natmi⊎Guide2Pharma	0.136364	Guide2Pharma
er_comp_n	call_connectome⊎Guide2Pharma_logfc⊎Guide2Pharma	0.28041	Guide2Pharma
er_comp_n	call_connectome⊎Guide2Pharma_cellchat⊎Guide2Pharma	0.167655	Guide2Pharma
er_comp_n	call_connectome⊎Guide2Pharma_call_sca⊎Guide2Pharma	0.160766	Guide2Pharma
er_comp_n	call_connectome⊎Guide2Pharma_cellphonedb⊎Guide2Pharma	0.132503	Guide2Pharma
er_comp_n	call_connectome⊎Guide2Pharma_cytotalk⊎Guide2Pharma	0.00603622	Guide2Pharma
er_comp_n	logfc⊎Guide2Pharma_call_natmi⊎Guide2Pharma	0.0626993	Guide2Pharma
er_comp_n	logfc⊎Guide2Pharma_call_connectome⊎Guide2Pharma	0.28041	Guide2Pharma
er_comp_n	logfc⊎Guide2Pharma_cellchat⊎Guide2Pharma	0.31832	Guide2Pharma
er_comp_n	logfc⊎Guide2Pharma_call_sca⊎Guide2Pharma	0.356852	Guide2Pharma
er_comp_n	logfc⊎Guide2Pharma_cellphonedb⊎Guide2Pharma	0.248439	Guide2Pharma
er_comp_n	logfc⊎Guide2Pharma_cytotalk⊎Guide2Pharma	0.00452034	Guide2Pharma
er_comp_n	cellchat⊎Guide2Pharma_call_natmi⊎Guide2Pharma	0.0192941	Guide2Pharma
er_comp_n	cellchat⊎Guide2Pharma_call_connectome⊎Guide2Pharma	0.167655	Guide2Pharma
er_comp_n	cellchat⊎Guide2Pharma_logfc⊎Guide2Pharma	0.31832	Guide2Pharma
er_comp_n	cellchat⊎Guide2Pharma_call_sca⊎Guide2Pharma	0.50208	Guide2Pharma
er_comp_n	cellchat⊎Guide2Pharma_cellphonedb⊎Guide2Pharma	0.346178	Guide2Pharma
er_comp_n	cellchat⊎Guide2Pharma_cytotalk⊎Guide2Pharma	0	Guide2Pharma
er_comp_n	call_sca⊎Guide2Pharma_call_natmi⊎Guide2Pharma	0.020929	Guide2Pharma
er_comp_n	call_sca⊎Guide2Pharma_call_connectome⊎Guide2Pharma	0.160766	Guide2Pharma
er_comp_n	call_sca⊎Guide2Pharma_logfc⊎Guide2Pharma	0.356852	Guide2Pharma
er_comp_n	call_sca⊎Guide2Pharma_cellchat⊎Guide2Pharma	0.50208	Guide2Pharma
er_comp_n	call_sca⊎Guide2Pharma_cellphonedb⊎Guide2Pharma	0.586043	Guide2Pharma
er_comp_n	call_sca⊎Guide2Pharma_cytotalk⊎Guide2Pharma	0.001001	Guide2Pharma
er_comp_n	cellphonedb⊎Guide2Pharma_call_natmi⊎Guide2Pharma	0.015744	Guide2Pharma
er_comp_n	cellphonedb⊎Guide2Pharma_call_connectome⊎Guide2Pharma	0.132503	Guide2Pharma
er_comp_n	cellphonedb⊎Guide2Pharma_logfc⊎Guide2Pharma	0.248439	Guide2Pharma
er_comp_n	cellphonedb⊎Guide2Pharma_cellchat⊎Guide2Pharma	0.346178	Guide2Pharma
er_comp_n	cellphonedb⊎Guide2Pharma_call_sca⊎Guide2Pharma	0.586043	Guide2Pharma
er_comp_n	cellphonedb⊎Guide2Pharma_cytotalk⊎Guide2Pharma	0.001001	Guide2Pharma
er_comp_n	cytotalk⊎Guide2Pharma_call_natmi⊎Guide2Pharma	0.196888	Guide2Pharma
er_comp_n	cytotalk⊎Guide2Pharma_call_connectome⊎Guide2Pharma	0.00603622	Guide2Pharma
er_comp_n	cytotalk⊎Guide2Pharma_logfc⊎Guide2Pharma	0.00452034	Guide2Pharma
er_comp_n	cytotalk⊎Guide2Pharma_cellchat⊎Guide2Pharma	0	Guide2Pharma
er_comp_n	cytotalk⊎Guide2Pharma_call_sca⊎Guide2Pharma	0.001001	Guide2Pharma
er_comp_n	cytotalk⊎Guide2Pharma_cellphonedb⊎Guide2Pharma	0.001001	Guide2Pharma
er_comp_n	call_natmi⊎HPMR_call_connectome⊎HPMR	0.144654	HPMR
er_comp_n	call_natmi⊎HPMR_logfc⊎HPMR	0.0609756	HPMR
er_comp_n	call_natmi⊎HPMR_cellchat⊎HPMR	0.0397059	HPMR
er_comp_n	call_natmi⊎HPMR_call_sca⊎HPMR	0.045977	HPMR
er_comp_n	call_natmi⊎HPMR_cellphonedb⊎HPMR	0.0470958	HPMR
er_comp_n	call_natmi⊎HPMR_cytotalk⊎HPMR	0.185427	HPMR
er_comp_n	call_connectome⊎HPMR_call_natmi⊎HPMR	0.144654	HPMR
er_comp_n	call_connectome⊎HPMR_logfc⊎HPMR	0.284339	HPMR
er_comp_n	call_connectome⊎HPMR_cellchat⊎HPMR	0.163467	HPMR
er_comp_n	call_connectome⊎HPMR_call_sca⊎HPMR	0.20096	HPMR
er_comp_n	call_connectome⊎HPMR_cellphonedb⊎HPMR	0.217894	HPMR
er_comp_n	call_connectome⊎HPMR_cytotalk⊎HPMR	0.00907716	HPMR
er_comp_n	logfc⊎HPMR_call_natmi⊎HPMR	0.0609756	HPMR
er_comp_n	logfc⊎HPMR_call_connectome⊎HPMR	0.284339	HPMR
er_comp_n	logfc⊎HPMR_cellchat⊎HPMR	0.36686	HPMR
er_comp_n	logfc⊎HPMR_call_sca⊎HPMR	0.483321	HPMR
er_comp_n	logfc⊎HPMR_cellphonedb⊎HPMR	0.540832	HPMR
er_comp_n	logfc⊎HPMR_cytotalk⊎HPMR	0.00553042	HPMR
er_comp_n	cellchat⊎HPMR_call_natmi⊎HPMR	0.0397059	HPMR
er_comp_n	cellchat⊎HPMR_call_connectome⊎HPMR	0.163467	HPMR
er_comp_n	cellchat⊎HPMR_logfc⊎HPMR	0.36686	HPMR
er_comp_n	cellchat⊎HPMR_call_sca⊎HPMR	0.612928	HPMR
er_comp_n	cellchat⊎HPMR_cellphonedb⊎HPMR	0.450068	HPMR
er_comp_n	cellchat⊎HPMR_cytotalk⊎HPMR	0.00426338	HPMR
er_comp_n	call_sca⊎HPMR_call_natmi⊎HPMR	0.045977	HPMR
er_comp_n	call_sca⊎HPMR_call_connectome⊎HPMR	0.20096	HPMR
er_comp_n	call_sca⊎HPMR_logfc⊎HPMR	0.483321	HPMR
er_comp_n	call_sca⊎HPMR_cellchat⊎HPMR	0.612928	HPMR
er_comp_n	call_sca⊎HPMR_cellphonedb⊎HPMR	0.626829	HPMR
er_comp_n	call_sca⊎HPMR_cytotalk⊎HPMR	0.0050226	HPMR
er_comp_n	cellphonedb⊎HPMR_call_natmi⊎HPMR	0.0470958	HPMR
er_comp_n	cellphonedb⊎HPMR_call_connectome⊎HPMR	0.217894	HPMR
er_comp_n	cellphonedb⊎HPMR_logfc⊎HPMR	0.540832	HPMR
er_comp_n	cellphonedb⊎HPMR_cellchat⊎HPMR	0.450068	HPMR
er_comp_n	cellphonedb⊎HPMR_call_sca⊎HPMR	0.626829	HPMR
er_comp_n	cellphonedb⊎HPMR_cytotalk⊎HPMR	0.00502513	HPMR
er_comp_n	cytotalk⊎HPMR_call_natmi⊎HPMR	0.185427	HPMR
er_comp_n	cytotalk⊎HPMR_call_connectome⊎HPMR	0.00907716	HPMR
er_comp_n	cytotalk⊎HPMR_logfc⊎HPMR	0.00553042	HPMR
er_comp_n	cytotalk⊎HPMR_cellchat⊎HPMR	0.00426338	HPMR
er_comp_n	cytotalk⊎HPMR_call_sca⊎HPMR	0.0050226	HPMR
er_comp_n	cytotalk⊎HPMR_cellphonedb⊎HPMR	0.00502513	HPMR
er_comp_n	call_natmi⊎ICELLNET_call_connectome⊎ICELLNET	0.192606	ICELLNET
er_comp_n	call_natmi⊎ICELLNET_logfc⊎ICELLNET	0.0753664	ICELLNET
er_comp_n	call_natmi⊎ICELLNET_cellchat⊎ICELLNET	0.0432099	ICELLNET
er_comp_n	call_natmi⊎ICELLNET_call_sca⊎ICELLNET	0.0181509	ICELLNET
er_comp_n	call_natmi⊎ICELLNET_cellphonedb⊎ICELLNET	0.0374332	ICELLNET
er_comp_n	call_natmi⊎ICELLNET_cytotalk⊎ICELLNET	0.0708705	ICELLNET
er_comp_n	call_connectome⊎ICELLNET_call_natmi⊎ICELLNET	0.192606	ICELLNET
er_comp_n	call_connectome⊎ICELLNET_logfc⊎ICELLNET	0.238746	ICELLNET
er_comp_n	call_connectome⊎ICELLNET_cellchat⊎ICELLNET	0.118635	ICELLNET
er_comp_n	call_connectome⊎ICELLNET_call_sca⊎ICELLNET	0.0761391	ICELLNET
er_comp_n	call_connectome⊎ICELLNET_cellphonedb⊎ICELLNET	0.117083	ICELLNET
er_comp_n	call_connectome⊎ICELLNET_cytotalk⊎ICELLNET	0.0115973	ICELLNET
er_comp_n	logfc⊎ICELLNET_call_natmi⊎ICELLNET	0.0753664	ICELLNET
er_comp_n	logfc⊎ICELLNET_call_connectome⊎ICELLNET	0.238746	ICELLNET
er_comp_n	logfc⊎ICELLNET_cellchat⊎ICELLNET	0.216235	ICELLNET
er_comp_n	logfc⊎ICELLNET_call_sca⊎ICELLNET	0.222324	ICELLNET
er_comp_n	logfc⊎ICELLNET_cellphonedb⊎ICELLNET	0.313265	ICELLNET
er_comp_n	logfc⊎ICELLNET_cytotalk⊎ICELLNET	0.00689655	ICELLNET
er_comp_n	cellchat⊎ICELLNET_call_natmi⊎ICELLNET	0.0432099	ICELLNET
er_comp_n	cellchat⊎ICELLNET_call_connectome⊎ICELLNET	0.118635	ICELLNET
er_comp_n	cellchat⊎ICELLNET_logfc⊎ICELLNET	0.216235	ICELLNET
er_comp_n	cellchat⊎ICELLNET_call_sca⊎ICELLNET	0.550195	ICELLNET
er_comp_n	cellchat⊎ICELLNET_cellphonedb⊎ICELLNET	0.399856	ICELLNET
er_comp_n	cellchat⊎ICELLNET_cytotalk⊎ICELLNET	0.00474834	ICELLNET
er_comp_n	call_sca⊎ICELLNET_call_natmi⊎ICELLNET	0.0181509	ICELLNET
er_comp_n	call_sca⊎ICELLNET_call_connectome⊎ICELLNET	0.0761391	ICELLNET
er_comp_n	call_sca⊎ICELLNET_logfc⊎ICELLNET	0.222324	ICELLNET
er_comp_n	call_sca⊎ICELLNET_cellchat⊎ICELLNET	0.550195	ICELLNET
er_comp_n	call_sca⊎ICELLNET_cellphonedb⊎ICELLNET	0.570846	ICELLNET
er_comp_n	call_sca⊎ICELLNET_cytotalk⊎ICELLNET	0.00351288	ICELLNET
er_comp_n	cellphonedb⊎ICELLNET_call_natmi⊎ICELLNET	0.0374332	ICELLNET
er_comp_n	cellphonedb⊎ICELLNET_call_connectome⊎ICELLNET	0.117083	ICELLNET
er_comp_n	cellphonedb⊎ICELLNET_logfc⊎ICELLNET	0.313265	ICELLNET
er_comp_n	cellphonedb⊎ICELLNET_cellchat⊎ICELLNET	0.399856	ICELLNET
er_comp_n	cellphonedb⊎ICELLNET_call_sca⊎ICELLNET	0.570846	ICELLNET
er_comp_n	cellphonedb⊎ICELLNET_cytotalk⊎ICELLNET	0.00301205	ICELLNET
er_comp_n	cytotalk⊎ICELLNET_call_natmi⊎ICELLNET	0.0708705	ICELLNET
er_comp_n	cytotalk⊎ICELLNET_call_connectome⊎ICELLNET	0.0115973	ICELLNET
er_comp_n	cytotalk⊎ICELLNET_logfc⊎ICELLNET	0.00689655	ICELLNET
er_comp_n	cytotalk⊎ICELLNET_cellchat⊎ICELLNET	0.00474834	ICELLNET
er_comp_n	cytotalk⊎ICELLNET_call_sca⊎ICELLNET	0.00351288	ICELLNET
er_comp_n	cytotalk⊎ICELLNET_cellphonedb⊎ICELLNET	0.00301205	ICELLNET
er_comp_n	call_natmi⊎iTALK_call_connectome⊎iTALK	0.127396	iTALK
er_comp_n	call_natmi⊎iTALK_logfc⊎iTALK	0.0689471	iTALK
er_comp_n	call_natmi⊎iTALK_cellchat⊎iTALK	0.011072	iTALK
er_comp_n	call_natmi⊎iTALK_call_sca⊎iTALK	0.0121457	iTALK
er_comp_n	call_natmi⊎iTALK_cellphonedb⊎iTALK	0.0126582	iTALK
er_comp_n	call_natmi⊎iTALK_cytotalk⊎iTALK	0.118568	iTALK
er_comp_n	call_connectome⊎iTALK_call_natmi⊎iTALK	0.127396	iTALK
er_comp_n	call_connectome⊎iTALK_logfc⊎iTALK	0.315789	iTALK
er_comp_n	call_connectome⊎iTALK_cellchat⊎iTALK	0.0766345	iTALK
er_comp_n	call_connectome⊎iTALK_call_sca⊎iTALK	0.0764263	iTALK
er_comp_n	call_connectome⊎iTALK_cellphonedb⊎iTALK	0.0498688	iTALK
er_comp_n	call_connectome⊎iTALK_cytotalk⊎iTALK	0.00806452	iTALK
er_comp_n	logfc⊎iTALK_call_natmi⊎iTALK	0.0689471	iTALK
er_comp_n	logfc⊎iTALK_call_connectome⊎iTALK	0.315789	iTALK
er_comp_n	logfc⊎iTALK_cellchat⊎iTALK	0.148656	iTALK
er_comp_n	logfc⊎iTALK_call_sca⊎iTALK	0.131862	iTALK
er_comp_n	logfc⊎iTALK_cellphonedb⊎iTALK	0.0851872	iTALK
er_comp_n	logfc⊎iTALK_cytotalk⊎iTALK	0.00351229	iTALK
er_comp_n	cellchat⊎iTALK_call_natmi⊎iTALK	0.011072	iTALK
er_comp_n	cellchat⊎iTALK_call_connectome⊎iTALK	0.0766345	iTALK
er_comp_n	cellchat⊎iTALK_logfc⊎iTALK	0.148656	iTALK
er_comp_n	cellchat⊎iTALK_call_sca⊎iTALK	0.638662	iTALK
er_comp_n	cellchat⊎iTALK_cellphonedb⊎iTALK	0.135028	iTALK
er_comp_n	cellchat⊎iTALK_cytotalk⊎iTALK	0	iTALK
er_comp_n	call_sca⊎iTALK_call_natmi⊎iTALK	0.0121457	iTALK
er_comp_n	call_sca⊎iTALK_call_connectome⊎iTALK	0.0764263	iTALK
er_comp_n	call_sca⊎iTALK_logfc⊎iTALK	0.131862	iTALK
er_comp_n	call_sca⊎iTALK_cellchat⊎iTALK	0.638662	iTALK
er_comp_n	call_sca⊎iTALK_cellphonedb⊎iTALK	0.22474	iTALK
er_comp_n	call_sca⊎iTALK_cytotalk⊎iTALK	0	iTALK
er_comp_n	cellphonedb⊎iTALK_call_natmi⊎iTALK	0.0126582	iTALK
er_comp_n	cellphonedb⊎iTALK_call_connectome⊎iTALK	0.0498688	iTALK
er_comp_n	cellphonedb⊎iTALK_logfc⊎iTALK	0.0851872	iTALK
er_comp_n	cellphonedb⊎iTALK_cellchat⊎iTALK	0.135028	iTALK
er_comp_n	cellphonedb⊎iTALK_call_sca⊎iTALK	0.22474	iTALK
er_comp_n	cellphonedb⊎iTALK_cytotalk⊎iTALK	0.00050025	iTALK
er_comp_n	cytotalk⊎iTALK_call_natmi⊎iTALK	0.118568	iTALK
er_comp_n	cytotalk⊎iTALK_call_connectome⊎iTALK	0.00806452	iTALK
er_comp_n	cytotalk⊎iTALK_logfc⊎iTALK	0.00351229	iTALK
er_comp_n	cytotalk⊎iTALK_cellchat⊎iTALK	0	iTALK
er_comp_n	cytotalk⊎iTALK_call_sca⊎iTALK	0	iTALK
er_comp_n	cytotalk⊎iTALK_cellphonedb⊎iTALK	0.00050025	iTALK
er_comp_n	call_natmi⊎Kirouac2010_call_connectome⊎Kirouac2010	0.253918	Kirouac2010
er_comp_n	call_natmi⊎Kirouac2010_logfc⊎Kirouac2010	0.15942	Kirouac2010
er_comp_n	call_natmi⊎Kirouac2010_cellchat⊎Kirouac2010	0.074329	Kirouac2010
er_comp_n	call_natmi⊎Kirouac2010_call_sca⊎Kirouac2010	0.0548523	Kirouac2010
er_comp_n	call_natmi⊎Kirouac2010_cellphonedb⊎Kirouac2010	0.0537408	Kirouac2010
er_comp_n	call_natmi⊎Kirouac2010_cytotalk⊎Kirouac2010	0.239926	Kirouac2010
er_comp_n	call_connectome⊎Kirouac2010_call_natmi⊎Kirouac2010	0.253918	Kirouac2010
er_comp_n	call_connectome⊎Kirouac2010_logfc⊎Kirouac2010	0.332445	Kirouac2010
er_comp_n	call_connectome⊎Kirouac2010_cellchat⊎Kirouac2010	0.158012	Kirouac2010
er_comp_n	call_connectome⊎Kirouac2010_call_sca⊎Kirouac2010	0.122334	Kirouac2010
er_comp_n	call_connectome⊎Kirouac2010_cellphonedb⊎Kirouac2010	0.127396	Kirouac2010
er_comp_n	call_connectome⊎Kirouac2010_cytotalk⊎Kirouac2010	0.0476689	Kirouac2010
er_comp_n	logfc⊎Kirouac2010_call_natmi⊎Kirouac2010	0.15942	Kirouac2010
er_comp_n	logfc⊎Kirouac2010_call_connectome⊎Kirouac2010	0.332445	Kirouac2010
er_comp_n	logfc⊎Kirouac2010_cellchat⊎Kirouac2010	0.398746	Kirouac2010
er_comp_n	logfc⊎Kirouac2010_call_sca⊎Kirouac2010	0.299545	Kirouac2010
er_comp_n	logfc⊎Kirouac2010_cellphonedb⊎Kirouac2010	0.32626	Kirouac2010
er_comp_n	logfc⊎Kirouac2010_cytotalk⊎Kirouac2010	0.0293361	Kirouac2010
er_comp_n	cellchat⊎Kirouac2010_call_natmi⊎Kirouac2010	0.074329	Kirouac2010
er_comp_n	cellchat⊎Kirouac2010_call_connectome⊎Kirouac2010	0.158012	Kirouac2010
er_comp_n	cellchat⊎Kirouac2010_logfc⊎Kirouac2010	0.398746	Kirouac2010
er_comp_n	cellchat⊎Kirouac2010_call_sca⊎Kirouac2010	0.406306	Kirouac2010
er_comp_n	cellchat⊎Kirouac2010_cellphonedb⊎Kirouac2010	0.36451	Kirouac2010
er_comp_n	cellchat⊎Kirouac2010_cytotalk⊎Kirouac2010	0.0116656	Kirouac2010
er_comp_n	call_sca⊎Kirouac2010_call_natmi⊎Kirouac2010	0.0548523	Kirouac2010
er_comp_n	call_sca⊎Kirouac2010_call_connectome⊎Kirouac2010	0.122334	Kirouac2010
er_comp_n	call_sca⊎Kirouac2010_logfc⊎Kirouac2010	0.299545	Kirouac2010
er_comp_n	call_sca⊎Kirouac2010_cellchat⊎Kirouac2010	0.406306	Kirouac2010
er_comp_n	call_sca⊎Kirouac2010_cellphonedb⊎Kirouac2010	0.848429	Kirouac2010
er_comp_n	call_sca⊎Kirouac2010_cytotalk⊎Kirouac2010	0.00553042	Kirouac2010
er_comp_n	cellphonedb⊎Kirouac2010_call_natmi⊎Kirouac2010	0.0537408	Kirouac2010
er_comp_n	cellphonedb⊎Kirouac2010_call_connectome⊎Kirouac2010	0.127396	Kirouac2010
er_comp_n	cellphonedb⊎Kirouac2010_logfc⊎Kirouac2010	0.32626	Kirouac2010
er_comp_n	cellphonedb⊎Kirouac2010_cellchat⊎Kirouac2010	0.36451	Kirouac2010
er_comp_n	cellphonedb⊎Kirouac2010_call_sca⊎Kirouac2010	0.848429	Kirouac2010
er_comp_n	cellphonedb⊎Kirouac2010_cytotalk⊎Kirouac2010	0.00502513	Kirouac2010
er_comp_n	cytotalk⊎Kirouac2010_call_natmi⊎Kirouac2010	0.239926	Kirouac2010
er_comp_n	cytotalk⊎Kirouac2010_call_connectome⊎Kirouac2010	0.0476689	Kirouac2010
er_comp_n	cytotalk⊎Kirouac2010_logfc⊎Kirouac2010	0.0293361	Kirouac2010
er_comp_n	cytotalk⊎Kirouac2010_cellchat⊎Kirouac2010	0.0116656	Kirouac2010
er_comp_n	cytotalk⊎Kirouac2010_call_sca⊎Kirouac2010	0.00553042	Kirouac2010
er_comp_n	cytotalk⊎Kirouac2010_cellphonedb⊎Kirouac2010	0.00502513	Kirouac2010
er_comp_n	call_natmi⊎LRdb_call_connectome⊎LRdb	0.0964912	LRdb
er_comp_n	call_natmi⊎LRdb_logfc⊎LRdb	0.0498688	LRdb
er_comp_n	call_natmi⊎LRdb_cellchat⊎LRdb	0.00754148	LRdb
er_comp_n	call_natmi⊎LRdb_call_sca⊎LRdb	0.00857287	LRdb
er_comp_n	call_natmi⊎LRdb_cellphonedb⊎LRdb	0.00959112	LRdb
er_comp_n	call_natmi⊎LRdb_cytotalk⊎LRdb	0.131862	LRdb
er_comp_n	call_connectome⊎LRdb_call_natmi⊎LRdb	0.0964912	LRdb
er_comp_n	call_connectome⊎LRdb_logfc⊎LRdb	0.312336	LRdb
er_comp_n	call_connectome⊎LRdb_cellchat⊎LRdb	0.0716578	LRdb
er_comp_n	call_connectome⊎LRdb_call_sca⊎LRdb	0.0660981	LRdb
er_comp_n	call_connectome⊎LRdb_cellphonedb⊎LRdb	0.0471204	LRdb
er_comp_n	call_connectome⊎LRdb_cytotalk⊎LRdb	0.00704935	LRdb
er_comp_n	logfc⊎LRdb_call_natmi⊎LRdb	0.0498688	LRdb
er_comp_n	logfc⊎LRdb_call_connectome⊎LRdb	0.312336	LRdb
er_comp_n	logfc⊎LRdb_cellchat⊎LRdb	0.130926	LRdb
er_comp_n	logfc⊎LRdb_call_sca⊎LRdb	0.128668	LRdb
er_comp_n	logfc⊎LRdb_cellphonedb⊎LRdb	0.0799136	LRdb
er_comp_n	logfc⊎LRdb_cytotalk⊎LRdb	0.00300903	LRdb
er_comp_n	cellchat⊎LRdb_call_natmi⊎LRdb	0.00754148	LRdb
er_comp_n	cellchat⊎LRdb_call_connectome⊎LRdb	0.0716578	LRdb
er_comp_n	cellchat⊎LRdb_logfc⊎LRdb	0.130926	LRdb
er_comp_n	cellchat⊎LRdb_call_sca⊎LRdb	0.693998	LRdb
er_comp_n	cellchat⊎LRdb_cellphonedb⊎LRdb	0.126476	LRdb
er_comp_n	cellchat⊎LRdb_cytotalk⊎LRdb	0.000499251	LRdb
er_comp_n	call_sca⊎LRdb_call_natmi⊎LRdb	0.00857287	LRdb
er_comp_n	call_sca⊎LRdb_call_connectome⊎LRdb	0.0660981	LRdb
er_comp_n	call_sca⊎LRdb_logfc⊎LRdb	0.128668	LRdb
er_comp_n	call_sca⊎LRdb_cellchat⊎LRdb	0.693998	LRdb
er_comp_n	call_sca⊎LRdb_cellphonedb⊎LRdb	0.189061	LRdb
er_comp_n	call_sca⊎LRdb_cytotalk⊎LRdb	0.00050025	LRdb
er_comp_n	cellphonedb⊎LRdb_call_natmi⊎LRdb	0.00959112	LRdb
er_comp_n	cellphonedb⊎LRdb_call_connectome⊎LRdb	0.0471204	LRdb
er_comp_n	cellphonedb⊎LRdb_logfc⊎LRdb	0.0799136	LRdb
er_comp_n	cellphonedb⊎LRdb_cellchat⊎LRdb	0.126476	LRdb
er_comp_n	cellphonedb⊎LRdb_call_sca⊎LRdb	0.189061	LRdb
er_comp_n	cellphonedb⊎LRdb_cytotalk⊎LRdb	0.00150225	LRdb
er_comp_n	cytotalk⊎LRdb_call_natmi⊎LRdb	0.131862	LRdb
er_comp_n	cytotalk⊎LRdb_call_connectome⊎LRdb	0.00704935	LRdb
er_comp_n	cytotalk⊎LRdb_logfc⊎LRdb	0.00300903	LRdb
er_comp_n	cytotalk⊎LRdb_cellchat⊎LRdb	0.000499251	LRdb
er_comp_n	cytotalk⊎LRdb_call_sca⊎LRdb	0.00050025	LRdb
er_comp_n	cytotalk⊎LRdb_cellphonedb⊎LRdb	0.00150225	LRdb
er_comp_n	call_natmi⊎Ramilowski2015_call_connectome⊎Ramilowski2015	0.118568	Ramilowski
er_comp_n	call_natmi⊎Ramilowski2015_logfc⊎Ramilowski2015	0.0695187	Ramilowski
er_comp_n	call_natmi⊎Ramilowski2015_cellchat⊎Ramilowski2015	0.0155857	Ramilowski
er_comp_n	call_natmi⊎Ramilowski2015_call_sca⊎Ramilowski2015	0.0183299	Ramilowski
er_comp_n	call_natmi⊎Ramilowski2015_cellphonedb⊎Ramilowski2015	0.0214505	Ramilowski
er_comp_n	call_natmi⊎Ramilowski2015_cytotalk⊎Ramilowski2015	0.131862	Ramilowski
er_comp_n	call_connectome⊎Ramilowski2015_call_natmi⊎Ramilowski2015	0.118568	Ramilowski
er_comp_n	call_connectome⊎Ramilowski2015_logfc⊎Ramilowski2015	0.274697	Ramilowski
er_comp_n	call_connectome⊎Ramilowski2015_cellchat⊎Ramilowski2015	0.0727562	Ramilowski
er_comp_n	call_connectome⊎Ramilowski2015_call_sca⊎Ramilowski2015	0.0683761	Ramilowski
er_comp_n	call_connectome⊎Ramilowski2015_cellphonedb⊎Ramilowski2015	0.0621349	Ramilowski
er_comp_n	call_connectome⊎Ramilowski2015_cytotalk⊎Ramilowski2015	0.00553042	Ramilowski
er_comp_n	logfc⊎Ramilowski2015_call_natmi⊎Ramilowski2015	0.0695187	Ramilowski
er_comp_n	logfc⊎Ramilowski2015_call_connectome⊎Ramilowski2015	0.274697	Ramilowski
er_comp_n	logfc⊎Ramilowski2015_cellchat⊎Ramilowski2015	0.177843	Ramilowski
er_comp_n	logfc⊎Ramilowski2015_call_sca⊎Ramilowski2015	0.168907	Ramilowski
er_comp_n	logfc⊎Ramilowski2015_cellphonedb⊎Ramilowski2015	0.127396	Ramilowski
er_comp_n	logfc⊎Ramilowski2015_cytotalk⊎Ramilowski2015	0.00250627	Ramilowski
er_comp_n	cellchat⊎Ramilowski2015_call_natmi⊎Ramilowski2015	0.0155857	Ramilowski
er_comp_n	cellchat⊎Ramilowski2015_call_connectome⊎Ramilowski2015	0.0727562	Ramilowski
er_comp_n	cellchat⊎Ramilowski2015_logfc⊎Ramilowski2015	0.177843	Ramilowski
er_comp_n	cellchat⊎Ramilowski2015_call_sca⊎Ramilowski2015	0.612131	Ramilowski
er_comp_n	cellchat⊎Ramilowski2015_cellphonedb⊎Ramilowski2015	0.169658	Ramilowski
er_comp_n	cellchat⊎Ramilowski2015_cytotalk⊎Ramilowski2015	0	Ramilowski
er_comp_n	call_sca⊎Ramilowski2015_call_natmi⊎Ramilowski2015	0.0183299	Ramilowski
er_comp_n	call_sca⊎Ramilowski2015_call_connectome⊎Ramilowski2015	0.0683761	Ramilowski
er_comp_n	call_sca⊎Ramilowski2015_logfc⊎Ramilowski2015	0.168907	Ramilowski
er_comp_n	call_sca⊎Ramilowski2015_cellchat⊎Ramilowski2015	0.612131	Ramilowski
er_comp_n	call_sca⊎Ramilowski2015_cellphonedb⊎Ramilowski2015	0.296176	Ramilowski
er_comp_n	call_sca⊎Ramilowski2015_cytotalk⊎Ramilowski2015	0	Ramilowski
er_comp_n	cellphonedb⊎Ramilowski2015_call_natmi⊎Ramilowski2015	0.0214505	Ramilowski
er_comp_n	cellphonedb⊎Ramilowski2015_call_connectome⊎Ramilowski2015	0.0621349	Ramilowski
er_comp_n	cellphonedb⊎Ramilowski2015_logfc⊎Ramilowski2015	0.127396	Ramilowski
er_comp_n	cellphonedb⊎Ramilowski2015_cellchat⊎Ramilowski2015	0.169658	Ramilowski
er_comp_n	cellphonedb⊎Ramilowski2015_call_sca⊎Ramilowski2015	0.296176	Ramilowski
er_comp_n	cellphonedb⊎Ramilowski2015_cytotalk⊎Ramilowski2015	0.001001	Ramilowski
er_comp_n	cytotalk⊎Ramilowski2015_call_natmi⊎Ramilowski2015	0.131862	Ramilowski
er_comp_n	cytotalk⊎Ramilowski2015_call_connectome⊎Ramilowski2015	0.00553042	Ramilowski
er_comp_n	cytotalk⊎Ramilowski2015_logfc⊎Ramilowski2015	0.00250627	Ramilowski
er_comp_n	cytotalk⊎Ramilowski2015_cellchat⊎Ramilowski2015	0	Ramilowski
er_comp_n	cytotalk⊎Ramilowski2015_call_sca⊎Ramilowski2015	0	Ramilowski
er_comp_n	cytotalk⊎Ramilowski2015_cellphonedb⊎Ramilowski2015	0.001001	Ramilowski
er_comp_n	call_natmi⊎OmniPath_call_connectome⊎OmniPath	0.10066	OmniPath
er_comp_n	call_natmi⊎OmniPath_logfc⊎OmniPath	0.0498426	OmniPath
er_comp_n	call_natmi⊎OmniPath_cellchat⊎OmniPath	0.00551378	OmniPath
er_comp_n	call_natmi⊎OmniPath_call_sca⊎OmniPath	0.00603318	OmniPath
er_comp_n	call_natmi⊎OmniPath_cellphonedb⊎OmniPath	0.00250501	OmniPath
er_comp_n	call_natmi⊎OmniPath_cytotalk⊎OmniPath	0.103087	OmniPath
er_comp_n	call_connectome⊎OmniPath_call_natmi⊎OmniPath	0.10066	OmniPath
er_comp_n	call_connectome⊎OmniPath_logfc⊎OmniPath	0.247661	OmniPath
er_comp_n	call_connectome⊎OmniPath_cellchat⊎OmniPath	0.0319094	OmniPath
er_comp_n	call_connectome⊎OmniPath_call_sca⊎OmniPath	0.0293361	OmniPath
er_comp_n	call_connectome⊎OmniPath_cellphonedb⊎OmniPath	0.017294	OmniPath
er_comp_n	call_connectome⊎OmniPath_cytotalk⊎OmniPath	0.00704935	OmniPath
er_comp_n	logfc⊎OmniPath_call_natmi⊎OmniPath	0.0498426	OmniPath
er_comp_n	logfc⊎OmniPath_call_connectome⊎OmniPath	0.247661	OmniPath
er_comp_n	logfc⊎OmniPath_cellchat⊎OmniPath	0.089082	OmniPath
er_comp_n	logfc⊎OmniPath_call_sca⊎OmniPath	0.0851872	OmniPath
er_comp_n	logfc⊎OmniPath_cellphonedb⊎OmniPath	0.0582011	OmniPath
er_comp_n	logfc⊎OmniPath_cytotalk⊎OmniPath	0.00401606	OmniPath
er_comp_n	cellchat⊎OmniPath_call_natmi⊎OmniPath	0.00551378	OmniPath
er_comp_n	cellchat⊎OmniPath_call_connectome⊎OmniPath	0.0319094	OmniPath
er_comp_n	cellchat⊎OmniPath_logfc⊎OmniPath	0.089082	OmniPath
er_comp_n	cellchat⊎OmniPath_call_sca⊎OmniPath	0.809567	OmniPath
er_comp_n	cellchat⊎OmniPath_cellphonedb⊎OmniPath	0.476436	OmniPath
er_comp_n	cellchat⊎OmniPath_cytotalk⊎OmniPath	0.000499002	OmniPath
er_comp_n	call_sca⊎OmniPath_call_natmi⊎OmniPath	0.00603318	OmniPath
[truncated: 2,033 more rows]

## Sheet: Figure5B
dataset_setting	combination	jacc	method
cbmc_comp_n	call_natmi⊎Baccin2019_call_natmi⊎CellCall	0.187648	NATMI
cbmc_comp_n	call_natmi⊎Baccin2019_call_natmi⊎CellChatDB	0.219512	NATMI
cbmc_comp_n	call_natmi⊎Baccin2019_call_natmi⊎Cellinker	0.201201	NATMI
cbmc_comp_n	call_natmi⊎Baccin2019_call_natmi⊎CellPhoneDB	0.205546	NATMI
cbmc_comp_n	call_natmi⊎Baccin2019_call_natmi⊎CellTalkDB	0.290323	NATMI
cbmc_comp_n	call_natmi⊎Baccin2019_call_natmi⊎connectomeDB2020	0.485884	NATMI
cbmc_comp_n	call_natmi⊎Baccin2019_call_natmi⊎EMBRACE	0.468429	NATMI
cbmc_comp_n	call_natmi⊎Baccin2019_call_natmi⊎Guide2Pharma	0.112966	NATMI
cbmc_comp_n	call_natmi⊎Baccin2019_call_natmi⊎HPMR	0.122334	NATMI
cbmc_comp_n	call_natmi⊎Baccin2019_call_natmi⊎ICELLNET	0.10011	NATMI
cbmc_comp_n	call_natmi⊎Baccin2019_call_natmi⊎iTALK	0.415428	NATMI
cbmc_comp_n	call_natmi⊎Baccin2019_call_natmi⊎Kirouac2010	0.0319917	NATMI
cbmc_comp_n	call_natmi⊎Baccin2019_call_natmi⊎LRdb	0.322751	NATMI
cbmc_comp_n	call_natmi⊎Baccin2019_call_natmi⊎Ramilowski2015	0.620746	NATMI
cbmc_comp_n	call_natmi⊎Baccin2019_call_natmi⊎OmniPath	0.164822	NATMI
cbmc_comp_n	call_natmi⊎CellCall_call_natmi⊎Baccin2019	0.187648	NATMI
cbmc_comp_n	call_natmi⊎CellCall_call_natmi⊎CellChatDB	0.25	NATMI
cbmc_comp_n	call_natmi⊎CellCall_call_natmi⊎Cellinker	0.132503	NATMI
cbmc_comp_n	call_natmi⊎CellCall_call_natmi⊎CellPhoneDB	0.170275	NATMI
cbmc_comp_n	call_natmi⊎CellCall_call_natmi⊎CellTalkDB	0.126761	NATMI
cbmc_comp_n	call_natmi⊎CellCall_call_natmi⊎connectomeDB2020	0.203369	NATMI
cbmc_comp_n	call_natmi⊎CellCall_call_natmi⊎EMBRACE	0.154068	NATMI
cbmc_comp_n	call_natmi⊎CellCall_call_natmi⊎Guide2Pharma	0.148765	NATMI
cbmc_comp_n	call_natmi⊎CellCall_call_natmi⊎HPMR	0.10742	NATMI
cbmc_comp_n	call_natmi⊎CellCall_call_natmi⊎ICELLNET	0.163467	NATMI
cbmc_comp_n	call_natmi⊎CellCall_call_natmi⊎iTALK	0.168907	NATMI
cbmc_comp_n	call_natmi⊎CellCall_call_natmi⊎Kirouac2010	0.0683761	NATMI
cbmc_comp_n	call_natmi⊎CellCall_call_natmi⊎LRdb	0.133144	NATMI
cbmc_comp_n	call_natmi⊎CellCall_call_natmi⊎Ramilowski2015	0.211387	NATMI
cbmc_comp_n	call_natmi⊎CellCall_call_natmi⊎OmniPath	0.0964912	NATMI
cbmc_comp_n	call_natmi⊎CellChatDB_call_natmi⊎Baccin2019	0.219512	NATMI
cbmc_comp_n	call_natmi⊎CellChatDB_call_natmi⊎CellCall	0.25	NATMI
cbmc_comp_n	call_natmi⊎CellChatDB_call_natmi⊎Cellinker	0.190476	NATMI
cbmc_comp_n	call_natmi⊎CellChatDB_call_natmi⊎CellPhoneDB	0.243008	NATMI
cbmc_comp_n	call_natmi⊎CellChatDB_call_natmi⊎CellTalkDB	0.182033	NATMI
cbmc_comp_n	call_natmi⊎CellChatDB_call_natmi⊎connectomeDB2020	0.289491	NATMI
cbmc_comp_n	call_natmi⊎CellChatDB_call_natmi⊎EMBRACE	0.226242	NATMI
cbmc_comp_n	call_natmi⊎CellChatDB_call_natmi⊎Guide2Pharma	0.101928	NATMI
cbmc_comp_n	call_natmi⊎CellChatDB_call_natmi⊎HPMR	0.0712373	NATMI
cbmc_comp_n	call_natmi⊎CellChatDB_call_natmi⊎ICELLNET	0.158749	NATMI
cbmc_comp_n	call_natmi⊎CellChatDB_call_natmi⊎iTALK	0.252348	NATMI
cbmc_comp_n	call_natmi⊎CellChatDB_call_natmi⊎Kirouac2010	0.0330579	NATMI
cbmc_comp_n	call_natmi⊎CellChatDB_call_natmi⊎LRdb	0.206273	NATMI
cbmc_comp_n	call_natmi⊎CellChatDB_call_natmi⊎Ramilowski2015	0.23839	NATMI
cbmc_comp_n	call_natmi⊎CellChatDB_call_natmi⊎OmniPath	0.128032	NATMI
cbmc_comp_n	call_natmi⊎Cellinker_call_natmi⊎Baccin2019	0.201201	NATMI
cbmc_comp_n	call_natmi⊎Cellinker_call_natmi⊎CellCall	0.132503	NATMI
cbmc_comp_n	call_natmi⊎Cellinker_call_natmi⊎CellChatDB	0.190476	NATMI
cbmc_comp_n	call_natmi⊎Cellinker_call_natmi⊎CellPhoneDB	0.100715	NATMI
cbmc_comp_n	call_natmi⊎Cellinker_call_natmi⊎CellTalkDB	0.270648	NATMI
cbmc_comp_n	call_natmi⊎Cellinker_call_natmi⊎connectomeDB2020	0.26183	NATMI
cbmc_comp_n	call_natmi⊎Cellinker_call_natmi⊎EMBRACE	0.189061	NATMI
cbmc_comp_n	call_natmi⊎Cellinker_call_natmi⊎Guide2Pharma	0.0582011	NATMI
cbmc_comp_n	call_natmi⊎Cellinker_call_natmi⊎HPMR	0.048218	NATMI
cbmc_comp_n	call_natmi⊎Cellinker_call_natmi⊎ICELLNET	0.0604454	NATMI
cbmc_comp_n	call_natmi⊎Cellinker_call_natmi⊎iTALK	0.257071	NATMI
cbmc_comp_n	call_natmi⊎Cellinker_call_natmi⊎Kirouac2010	0.019368	NATMI
cbmc_comp_n	call_natmi⊎Cellinker_call_natmi⊎LRdb	0.264223	NATMI
cbmc_comp_n	call_natmi⊎Cellinker_call_natmi⊎Ramilowski2015	0.239926	NATMI
cbmc_comp_n	call_natmi⊎Cellinker_call_natmi⊎OmniPath	0.43472	NATMI
cbmc_comp_n	call_natmi⊎CellPhoneDB_call_natmi⊎Baccin2019	0.205546	NATMI
cbmc_comp_n	call_natmi⊎CellPhoneDB_call_natmi⊎CellCall	0.170275	NATMI
cbmc_comp_n	call_natmi⊎CellPhoneDB_call_natmi⊎CellChatDB	0.243008	NATMI
cbmc_comp_n	call_natmi⊎CellPhoneDB_call_natmi⊎Cellinker	0.100715	NATMI
cbmc_comp_n	call_natmi⊎CellPhoneDB_call_natmi⊎CellTalkDB	0.165501	NATMI
cbmc_comp_n	call_natmi⊎CellPhoneDB_call_natmi⊎connectomeDB2020	0.218769	NATMI
cbmc_comp_n	call_natmi⊎CellPhoneDB_call_natmi⊎EMBRACE	0.180638	NATMI
cbmc_comp_n	call_natmi⊎CellPhoneDB_call_natmi⊎Guide2Pharma	0.150086	NATMI
cbmc_comp_n	call_natmi⊎CellPhoneDB_call_natmi⊎HPMR	0.0851872	NATMI
cbmc_comp_n	call_natmi⊎CellPhoneDB_call_natmi⊎ICELLNET	0.346801	NATMI
cbmc_comp_n	call_natmi⊎CellPhoneDB_call_natmi⊎iTALK	0.19403	NATMI
cbmc_comp_n	call_natmi⊎CellPhoneDB_call_natmi⊎Kirouac2010	0.0368066	NATMI
cbmc_comp_n	call_natmi⊎CellPhoneDB_call_natmi⊎LRdb	0.16144	NATMI
cbmc_comp_n	call_natmi⊎CellPhoneDB_call_natmi⊎Ramilowski2015	0.246106	NATMI
cbmc_comp_n	call_natmi⊎CellPhoneDB_call_natmi⊎OmniPath	0.0834236	NATMI
cbmc_comp_n	call_natmi⊎CellTalkDB_call_natmi⊎Baccin2019	0.290323	NATMI
cbmc_comp_n	call_natmi⊎CellTalkDB_call_natmi⊎CellCall	0.126761	NATMI
cbmc_comp_n	call_natmi⊎CellTalkDB_call_natmi⊎CellChatDB	0.182033	NATMI
cbmc_comp_n	call_natmi⊎CellTalkDB_call_natmi⊎Cellinker	0.270648	NATMI
cbmc_comp_n	call_natmi⊎CellTalkDB_call_natmi⊎CellPhoneDB	0.165501	NATMI
cbmc_comp_n	call_natmi⊎CellTalkDB_call_natmi⊎connectomeDB2020	0.383126	NATMI
cbmc_comp_n	call_natmi⊎CellTalkDB_call_natmi⊎EMBRACE	0.37931	NATMI
cbmc_comp_n	call_natmi⊎CellTalkDB_call_natmi⊎Guide2Pharma	0.0764263	NATMI
cbmc_comp_n	call_natmi⊎CellTalkDB_call_natmi⊎HPMR	0.0706638	NATMI
cbmc_comp_n	call_natmi⊎CellTalkDB_call_natmi⊎ICELLNET	0.082837	NATMI
cbmc_comp_n	call_natmi⊎CellTalkDB_call_natmi⊎iTALK	0.554002	NATMI
cbmc_comp_n	call_natmi⊎CellTalkDB_call_natmi⊎Kirouac2010	0.0219724	NATMI
cbmc_comp_n	call_natmi⊎CellTalkDB_call_natmi⊎LRdb	0.79051	NATMI
cbmc_comp_n	call_natmi⊎CellTalkDB_call_natmi⊎Ramilowski2015	0.368925	NATMI
cbmc_comp_n	call_natmi⊎CellTalkDB_call_natmi⊎OmniPath	0.360544	NATMI
cbmc_comp_n	call_natmi⊎connectomeDB2020_call_natmi⊎Baccin2019	0.485884	NATMI
cbmc_comp_n	call_natmi⊎connectomeDB2020_call_natmi⊎CellCall	0.203369	NATMI
cbmc_comp_n	call_natmi⊎connectomeDB2020_call_natmi⊎CellChatDB	0.289491	NATMI
cbmc_comp_n	call_natmi⊎connectomeDB2020_call_natmi⊎Cellinker	0.26183	NATMI
cbmc_comp_n	call_natmi⊎connectomeDB2020_call_natmi⊎CellPhoneDB	0.218769	NATMI
cbmc_comp_n	call_natmi⊎connectomeDB2020_call_natmi⊎CellTalkDB	0.383126	NATMI
cbmc_comp_n	call_natmi⊎connectomeDB2020_call_natmi⊎EMBRACE	0.468429	NATMI
cbmc_comp_n	call_natmi⊎connectomeDB2020_call_natmi⊎Guide2Pharma	0.115449	NATMI
cbmc_comp_n	call_natmi⊎connectomeDB2020_call_natmi⊎HPMR	0.106195	NATMI
cbmc_comp_n	call_natmi⊎connectomeDB2020_call_natmi⊎ICELLNET	0.126126	NATMI
cbmc_comp_n	call_natmi⊎connectomeDB2020_call_natmi⊎iTALK	0.55642	NATMI
cbmc_comp_n	call_natmi⊎connectomeDB2020_call_natmi⊎Kirouac2010	0.0293361	NATMI
cbmc_comp_n	call_natmi⊎connectomeDB2020_call_natmi⊎LRdb	0.431639	NATMI
cbmc_comp_n	call_natmi⊎connectomeDB2020_call_natmi⊎Ramilowski2015	0.666667	NATMI
cbmc_comp_n	call_natmi⊎connectomeDB2020_call_natmi⊎OmniPath	0.221747	NATMI
cbmc_comp_n	call_natmi⊎EMBRACE_call_natmi⊎Baccin2019	0.468429	NATMI
cbmc_comp_n	call_natmi⊎EMBRACE_call_natmi⊎CellCall	0.154068	NATMI
cbmc_comp_n	call_natmi⊎EMBRACE_call_natmi⊎CellChatDB	0.226242	NATMI
cbmc_comp_n	call_natmi⊎EMBRACE_call_natmi⊎Cellinker	0.189061	NATMI
cbmc_comp_n	call_natmi⊎EMBRACE_call_natmi⊎CellPhoneDB	0.180638	NATMI
cbmc_comp_n	call_natmi⊎EMBRACE_call_natmi⊎CellTalkDB	0.37931	NATMI
cbmc_comp_n	call_natmi⊎EMBRACE_call_natmi⊎connectomeDB2020	0.468429	NATMI
cbmc_comp_n	call_natmi⊎EMBRACE_call_natmi⊎Guide2Pharma	0.0712373	NATMI
cbmc_comp_n	call_natmi⊎EMBRACE_call_natmi⊎HPMR	0.0845987	NATMI
cbmc_comp_n	call_natmi⊎EMBRACE_call_natmi⊎ICELLNET	0.0917031	NATMI
cbmc_comp_n	call_natmi⊎EMBRACE_call_natmi⊎iTALK	0.615509	NATMI
cbmc_comp_n	call_natmi⊎EMBRACE_call_natmi⊎Kirouac2010	0.019368	NATMI
cbmc_comp_n	call_natmi⊎EMBRACE_call_natmi⊎LRdb	0.443001	NATMI
cbmc_comp_n	call_natmi⊎EMBRACE_call_natmi⊎Ramilowski2015	0.567398	NATMI
cbmc_comp_n	call_natmi⊎EMBRACE_call_natmi⊎OmniPath	0.167542	NATMI
cbmc_comp_n	call_natmi⊎Guide2Pharma_call_natmi⊎Baccin2019	0.112966	NATMI
cbmc_comp_n	call_natmi⊎Guide2Pharma_call_natmi⊎CellCall	0.148765	NATMI
cbmc_comp_n	call_natmi⊎Guide2Pharma_call_natmi⊎CellChatDB	0.101928	NATMI
cbmc_comp_n	call_natmi⊎Guide2Pharma_call_natmi⊎Cellinker	0.0582011	NATMI
cbmc_comp_n	call_natmi⊎Guide2Pharma_call_natmi⊎CellPhoneDB	0.150086	NATMI
cbmc_comp_n	call_natmi⊎Guide2Pharma_call_natmi⊎CellTalkDB	0.0764263	NATMI
cbmc_comp_n	call_natmi⊎Guide2Pharma_call_natmi⊎connectomeDB2020	0.115449	NATMI
cbmc_comp_n	call_natmi⊎Guide2Pharma_call_natmi⊎EMBRACE	0.0712373	NATMI
cbmc_comp_n	call_natmi⊎Guide2Pharma_call_natmi⊎HPMR	0.156738	NATMI
cbmc_comp_n	call_natmi⊎Guide2Pharma_call_natmi⊎ICELLNET	0.182732	NATMI
cbmc_comp_n	call_natmi⊎Guide2Pharma_call_natmi⊎iTALK	0.100715	NATMI
cbmc_comp_n	call_natmi⊎Guide2Pharma_call_natmi⊎Kirouac2010	0.0875476	NATMI
cbmc_comp_n	call_natmi⊎Guide2Pharma_call_natmi⊎LRdb	0.0840108	NATMI
cbmc_comp_n	call_natmi⊎Guide2Pharma_call_natmi⊎Ramilowski2015	0.129944	NATMI
cbmc_comp_n	call_natmi⊎Guide2Pharma_call_natmi⊎OmniPath	0.0432968	NATMI
cbmc_comp_n	call_natmi⊎HPMR_call_natmi⊎Baccin2019	0.122334	NATMI
cbmc_comp_n	call_natmi⊎HPMR_call_natmi⊎CellCall	0.10742	NATMI
cbmc_comp_n	call_natmi⊎HPMR_call_natmi⊎CellChatDB	0.0712373	NATMI
cbmc_comp_n	call_natmi⊎HPMR_call_natmi⊎Cellinker	0.048218	NATMI
cbmc_comp_n	call_natmi⊎HPMR_call_natmi⊎CellPhoneDB	0.0851872	NATMI
cbmc_comp_n	call_natmi⊎HPMR_call_natmi⊎CellTalkDB	0.0706638	NATMI
cbmc_comp_n	call_natmi⊎HPMR_call_natmi⊎connectomeDB2020	0.106195	NATMI
cbmc_comp_n	call_natmi⊎HPMR_call_natmi⊎EMBRACE	0.0845987	NATMI
cbmc_comp_n	call_natmi⊎HPMR_call_natmi⊎Guide2Pharma	0.156738	NATMI
cbmc_comp_n	call_natmi⊎HPMR_call_natmi⊎ICELLNET	0.100715	NATMI
cbmc_comp_n	call_natmi⊎HPMR_call_natmi⊎iTALK	0.103144	NATMI
cbmc_comp_n	call_natmi⊎HPMR_call_natmi⊎Kirouac2010	0.0615711	NATMI
cbmc_comp_n	call_natmi⊎HPMR_call_natmi⊎LRdb	0.0787487	NATMI
cbmc_comp_n	call_natmi⊎HPMR_call_natmi⊎Ramilowski2015	0.121705	NATMI
cbmc_comp_n	call_natmi⊎HPMR_call_natmi⊎OmniPath	0.0400416	NATMI
cbmc_comp_n	call_natmi⊎ICELLNET_call_natmi⊎Baccin2019	0.10011	NATMI
cbmc_comp_n	call_natmi⊎ICELLNET_call_natmi⊎CellCall	0.163467	NATMI
cbmc_comp_n	call_natmi⊎ICELLNET_call_natmi⊎CellChatDB	0.158749	NATMI
cbmc_comp_n	call_natmi⊎ICELLNET_call_natmi⊎Cellinker	0.0604454	NATMI
cbmc_comp_n	call_natmi⊎ICELLNET_call_natmi⊎CellPhoneDB	0.346801	NATMI
cbmc_comp_n	call_natmi⊎ICELLNET_call_natmi⊎CellTalkDB	0.082837	NATMI
cbmc_comp_n	call_natmi⊎ICELLNET_call_natmi⊎connectomeDB2020	0.126126	NATMI
cbmc_comp_n	call_natmi⊎ICELLNET_call_natmi⊎EMBRACE	0.0917031	NATMI
cbmc_comp_n	call_natmi⊎ICELLNET_call_natmi⊎Guide2Pharma	0.182732	NATMI
cbmc_comp_n	call_natmi⊎ICELLNET_call_natmi⊎HPMR	0.100715	NATMI
cbmc_comp_n	call_natmi⊎ICELLNET_call_natmi⊎iTALK	0.114206	NATMI
cbmc_comp_n	call_natmi⊎ICELLNET_call_natmi⊎Kirouac2010	0.055409	NATMI
cbmc_comp_n	call_natmi⊎ICELLNET_call_natmi⊎LRdb	0.0934937	NATMI
cbmc_comp_n	call_natmi⊎ICELLNET_call_natmi⊎Ramilowski2015	0.128032	NATMI
cbmc_comp_n	call_natmi⊎ICELLNET_call_natmi⊎OmniPath	0.048218	NATMI
cbmc_comp_n	call_natmi⊎iTALK_call_natmi⊎Baccin2019	0.415428	NATMI
cbmc_comp_n	call_natmi⊎iTALK_call_natmi⊎CellCall	0.168907	NATMI
cbmc_comp_n	call_natmi⊎iTALK_call_natmi⊎CellChatDB	0.252348	NATMI
cbmc_comp_n	call_natmi⊎iTALK_call_natmi⊎Cellinker	0.257071	NATMI
cbmc_comp_n	call_natmi⊎iTALK_call_natmi⊎CellPhoneDB	0.19403	NATMI
cbmc_comp_n	call_natmi⊎iTALK_call_natmi⊎CellTalkDB	0.554002	NATMI
cbmc_comp_n	call_natmi⊎iTALK_call_natmi⊎connectomeDB2020	0.55642	NATMI
cbmc_comp_n	call_natmi⊎iTALK_call_natmi⊎EMBRACE	0.615509	NATMI
cbmc_comp_n	call_natmi⊎iTALK_call_natmi⊎Guide2Pharma	0.100715	NATMI
cbmc_comp_n	call_natmi⊎iTALK_call_natmi⊎HPMR	0.103144	NATMI
cbmc_comp_n	call_natmi⊎iTALK_call_natmi⊎ICELLNET	0.114206	NATMI
cbmc_comp_n	call_natmi⊎iTALK_call_natmi⊎Kirouac2010	0.0261673	NATMI
cbmc_comp_n	call_natmi⊎iTALK_call_natmi⊎LRdb	0.670844	NATMI
cbmc_comp_n	call_natmi⊎iTALK_call_natmi⊎Ramilowski2015	0.564945	NATMI
cbmc_comp_n	call_natmi⊎iTALK_call_natmi⊎OmniPath	0.227747	NATMI
cbmc_comp_n	call_natmi⊎Kirouac2010_call_natmi⊎Baccin2019	0.0319917	NATMI
cbmc_comp_n	call_natmi⊎Kirouac2010_call_natmi⊎CellCall	0.0683761	NATMI
cbmc_comp_n	call_natmi⊎Kirouac2010_call_natmi⊎CellChatDB	0.0330579	NATMI
cbmc_comp_n	call_natmi⊎Kirouac2010_call_natmi⊎Cellinker	0.019368	NATMI
cbmc_comp_n	call_natmi⊎Kirouac2010_call_natmi⊎CellPhoneDB	0.0368066	NATMI
cbmc_comp_n	call_natmi⊎Kirouac2010_call_natmi⊎CellTalkDB	0.0219724	NATMI
cbmc_comp_n	call_natmi⊎Kirouac2010_call_natmi⊎connectomeDB2020	0.0293361	NATMI
cbmc_comp_n	call_natmi⊎Kirouac2010_call_natmi⊎EMBRACE	0.019368	NATMI
cbmc_comp_n	call_natmi⊎Kirouac2010_call_natmi⊎Guide2Pharma	0.0875476	NATMI
cbmc_comp_n	call_natmi⊎Kirouac2010_call_natmi⊎HPMR	0.0615711	NATMI
cbmc_comp_n	call_natmi⊎Kirouac2010_call_natmi⊎ICELLNET	0.055409	NATMI
cbmc_comp_n	call_natmi⊎Kirouac2010_call_natmi⊎iTALK	0.0261673	NATMI
cbmc_comp_n	call_natmi⊎Kirouac2010_call_natmi⊎LRdb	0.0235415	NATMI
cbmc_comp_n	call_natmi⊎Kirouac2010_call_natmi⊎Ramilowski2015	0.0346611	NATMI
cbmc_comp_n	call_natmi⊎Kirouac2010_call_natmi⊎OmniPath	0.0147133	NATMI
cbmc_comp_n	call_natmi⊎LRdb_call_natmi⊎Baccin2019	0.322751	NATMI
cbmc_comp_n	call_natmi⊎LRdb_call_natmi⊎CellCall	0.133144	NATMI
cbmc_comp_n	call_natmi⊎LRdb_call_natmi⊎CellChatDB	0.206273	NATMI
cbmc_comp_n	call_natmi⊎LRdb_call_natmi⊎Cellinker	0.264223	NATMI
cbmc_comp_n	call_natmi⊎LRdb_call_natmi⊎CellPhoneDB	0.16144	NATMI
cbmc_comp_n	call_natmi⊎LRdb_call_natmi⊎CellTalkDB	0.79051	NATMI
cbmc_comp_n	call_natmi⊎LRdb_call_natmi⊎connectomeDB2020	0.431639	NATMI
cbmc_comp_n	call_natmi⊎LRdb_call_natmi⊎EMBRACE	0.443001	NATMI
cbmc_comp_n	call_natmi⊎LRdb_call_natmi⊎Guide2Pharma	0.0840108	NATMI
cbmc_comp_n	call_natmi⊎LRdb_call_natmi⊎HPMR	0.0787487	NATMI
cbmc_comp_n	call_natmi⊎LRdb_call_natmi⊎ICELLNET	0.0934937	NATMI
cbmc_comp_n	call_natmi⊎LRdb_call_natmi⊎iTALK	0.670844	NATMI
cbmc_comp_n	call_natmi⊎LRdb_call_natmi⊎Kirouac2010	0.0235415	NATMI
cbmc_comp_n	call_natmi⊎LRdb_call_natmi⊎Ramilowski2015	0.414427	NATMI
cbmc_comp_n	call_natmi⊎LRdb_call_natmi⊎OmniPath	0.322751	NATMI
cbmc_comp_n	call_natmi⊎Ramilowski2015_call_natmi⊎Baccin2019	0.620746	NATMI
cbmc_comp_n	call_natmi⊎Ramilowski2015_call_natmi⊎CellCall	0.211387	NATMI
cbmc_comp_n	call_natmi⊎Ramilowski2015_call_natmi⊎CellChatDB	0.23839	NATMI
cbmc_comp_n	call_natmi⊎Ramilowski2015_call_natmi⊎Cellinker	0.239926	NATMI
cbmc_comp_n	call_natmi⊎Ramilowski2015_call_natmi⊎CellPhoneDB	0.246106	NATMI
cbmc_comp_n	call_natmi⊎Ramilowski2015_call_natmi⊎CellTalkDB	0.368925	NATMI
cbmc_comp_n	call_natmi⊎Ramilowski2015_call_natmi⊎connectomeDB2020	0.666667	NATMI
cbmc_comp_n	call_natmi⊎Ramilowski2015_call_natmi⊎EMBRACE	0.567398	NATMI
cbmc_comp_n	call_natmi⊎Ramilowski2015_call_natmi⊎Guide2Pharma	0.129944	NATMI
cbmc_comp_n	call_natmi⊎Ramilowski2015_call_natmi⊎HPMR	0.121705	NATMI
cbmc_comp_n	call_natmi⊎Ramilowski2015_call_natmi⊎ICELLNET	0.128032	NATMI
cbmc_comp_n	call_natmi⊎Ramilowski2015_call_natmi⊎iTALK	0.564945	NATMI
cbmc_comp_n	call_natmi⊎Ramilowski2015_call_natmi⊎Kirouac2010	0.0346611	NATMI
cbmc_comp_n	call_natmi⊎Ramilowski2015_call_natmi⊎LRdb	0.414427	NATMI
cbmc_comp_n	call_natmi⊎Ramilowski2015_call_natmi⊎OmniPath	0.172333	NATMI
cbmc_comp_n	call_natmi⊎OmniPath_call_natmi⊎Baccin2019	0.164822	NATMI
cbmc_comp_n	call_natmi⊎OmniPath_call_natmi⊎CellCall	0.0964912	NATMI
cbmc_comp_n	call_natmi⊎OmniPath_call_natmi⊎CellChatDB	0.128032	NATMI
cbmc_comp_n	call_natmi⊎OmniPath_call_natmi⊎Cellinker	0.43472	NATMI
cbmc_comp_n	call_natmi⊎OmniPath_call_natmi⊎CellPhoneDB	0.0834236	NATMI
cbmc_comp_n	call_natmi⊎OmniPath_call_natmi⊎CellTalkDB	0.360544	NATMI
cbmc_comp_n	call_natmi⊎OmniPath_call_natmi⊎connectomeDB2020	0.221747	NATMI
cbmc_comp_n	call_natmi⊎OmniPath_call_natmi⊎EMBRACE	0.167542	NATMI
cbmc_comp_n	call_natmi⊎OmniPath_call_natmi⊎Guide2Pharma	0.0432968	NATMI
cbmc_comp_n	call_natmi⊎OmniPath_call_natmi⊎HPMR	0.0400416	NATMI
cbmc_comp_n	call_natmi⊎OmniPath_call_natmi⊎ICELLNET	0.048218	NATMI
cbmc_comp_n	call_natmi⊎OmniPath_call_natmi⊎iTALK	0.227747	NATMI
cbmc_comp_n	call_natmi⊎OmniPath_call_natmi⊎Kirouac2010	0.0147133	NATMI
cbmc_comp_n	call_natmi⊎OmniPath_call_natmi⊎LRdb	0.322751	NATMI
cbmc_comp_n	call_natmi⊎OmniPath_call_natmi⊎Ramilowski2015	0.172333	NATMI
cbmc_comp_n	call_connectome⊎Baccin2019_call_connectome⊎CellCall	0.0816993	Connectome
cbmc_comp_n	call_connectome⊎Baccin2019_call_connectome⊎CellChatDB	0.166861	Connectome
cbmc_comp_n	call_connectome⊎Baccin2019_call_connectome⊎Cellinker	0.108033	Connectome
cbmc_comp_n	call_connectome⊎Baccin2019_call_connectome⊎CellPhoneDB	0.155402	Connectome
cbmc_comp_n	call_connectome⊎Baccin2019_call_connectome⊎CellTalkDB	0.16144	Connectome
cbmc_comp_n	call_connectome⊎Baccin2019_call_connectome⊎connectomeDB2020	0.259446	Connectome
cbmc_comp_n	call_connectome⊎Baccin2019_call_connectome⊎EMBRACE	0.344086	Connectome
cbmc_comp_n	call_connectome⊎Baccin2019_call_connectome⊎Guide2Pharma	0.0915751	Connectome
cbmc_comp_n	call_connectome⊎Baccin2019_call_connectome⊎HPMR	0.114482	Connectome
cbmc_comp_n	call_connectome⊎Baccin2019_call_connectome⊎ICELLNET	0.131862	Connectome
cbmc_comp_n	call_connectome⊎Baccin2019_call_connectome⊎iTALK	0.22399	Connectome
cbmc_comp_n	call_connectome⊎Baccin2019_call_connectome⊎Kirouac2010	0.0554113	Connectome
cbmc_comp_n	call_connectome⊎Baccin2019_call_connectome⊎LRdb	0.20048	Connectome
cbmc_comp_n	call_connectome⊎Baccin2019_call_connectome⊎Ramilowski2015	0.368925	Connectome
cbmc_comp_n	call_connectome⊎Baccin2019_call_connectome⊎OmniPath	0.0989011	Connectome
cbmc_comp_n	call_connectome⊎CellCall_call_connectome⊎Baccin2019	0.0816993	Connectome
cbmc_comp_n	call_connectome⊎CellCall_call_connectome⊎CellChatDB	0.0809928	Connectome
cbmc_comp_n	call_connectome⊎CellCall_call_connectome⊎Cellinker	0.0369674	Connectome
cbmc_comp_n	call_connectome⊎CellCall_call_connectome⊎CellPhoneDB	0.0760728	Connectome
cbmc_comp_n	call_connectome⊎CellCall_call_connectome⊎CellTalkDB	0.044164	Connectome
cbmc_comp_n	call_connectome⊎CellCall_call_connectome⊎connectomeDB2020	0.057508	Connectome
cbmc_comp_n	call_connectome⊎CellCall_call_connectome⊎EMBRACE	0.0468058	Connectome
cbmc_comp_n	call_connectome⊎CellCall_call_connectome⊎Guide2Pharma	0.363894	Connectome
cbmc_comp_n	call_connectome⊎CellCall_call_connectome⊎HPMR	0.2018	Connectome
cbmc_comp_n	call_connectome⊎CellCall_call_connectome⊎ICELLNET	0.167137	Connectome
cbmc_comp_n	call_connectome⊎CellCall_call_connectome⊎iTALK	0.0507937	Connectome
cbmc_comp_n	call_connectome⊎CellCall_call_connectome⊎Kirouac2010	0.160691	Connectome
cbmc_comp_n	call_connectome⊎CellCall_call_connectome⊎LRdb	0.049461	Connectome
cbmc_comp_n	call_connectome⊎CellCall_call_connectome⊎Ramilowski2015	0.0718912	Connectome
cbmc_comp_n	call_connectome⊎CellCall_call_connectome⊎OmniPath	0.0330836	Connectome
cbmc_comp_n	call_connectome⊎CellChatDB_call_connectome⊎Baccin2019	0.166861	Connectome
cbmc_comp_n	call_connectome⊎CellChatDB_call_connectome⊎CellCall	0.0809928	Connectome
cbmc_comp_n	call_connectome⊎CellChatDB_call_connectome⊎Cellinker	0.115449	Connectome
cbmc_comp_n	call_connectome⊎CellChatDB_call_connectome⊎CellPhoneDB	0.231527	Connectome
cbmc_comp_n	call_connectome⊎CellChatDB_call_connectome⊎CellTalkDB	0.124227	Connectome
cbmc_comp_n	call_connectome⊎CellChatDB_call_connectome⊎connectomeDB2020	0.191185	Connectome
cbmc_comp_n	call_connectome⊎CellChatDB_call_connectome⊎EMBRACE	0.110494	Connectome
cbmc_comp_n	call_connectome⊎CellChatDB_call_connectome⊎Guide2Pharma	0.07646	Connectome
cbmc_comp_n	call_connectome⊎CellChatDB_call_connectome⊎HPMR	0.0650985	Connectome
cbmc_comp_n	call_connectome⊎CellChatDB_call_connectome⊎ICELLNET	0.156069	Connectome
cbmc_comp_n	call_connectome⊎CellChatDB_call_connectome⊎iTALK	0.138304	Connectome
cbmc_comp_n	call_connectome⊎CellChatDB_call_connectome⊎Kirouac2010	0.0618467	Connectome
cbmc_comp_n	call_connectome⊎CellChatDB_call_connectome⊎LRdb	0.129305	Connectome
cbmc_comp_n	call_connectome⊎CellChatDB_call_connectome⊎Ramilowski2015	0.168907	Connectome
cbmc_comp_n	call_connectome⊎CellChatDB_call_connectome⊎OmniPath	0.104362	Connectome
cbmc_comp_n	call_connectome⊎Cellinker_call_connectome⊎Baccin2019	0.108033	Connectome
cbmc_comp_n	call_connectome⊎Cellinker_call_connectome⊎CellCall	0.0369674	Connectome
cbmc_comp_n	call_connectome⊎Cellinker_call_connectome⊎CellChatDB	0.115449	Connectome
cbmc_comp_n	call_connectome⊎Cellinker_call_connectome⊎CellPhoneDB	0.104972	Connectome
cbmc_comp_n	call_connectome⊎Cellinker_call_connectome⊎CellTalkDB	0.191895	Connectome
cbmc_comp_n	call_connectome⊎Cellinker_call_connectome⊎connectomeDB2020	0.19403	Connectome
cbmc_comp_n	call_connectome⊎Cellinker_call_connectome⊎EMBRACE	0.0976948	Connectome
cbmc_comp_n	call_connectome⊎Cellinker_call_connectome⊎Guide2Pharma	0.0353214	Connectome
cbmc_comp_n	call_connectome⊎Cellinker_call_connectome⊎HPMR	0.0334395	Connectome
cbmc_comp_n	call_connectome⊎Cellinker_call_connectome⊎ICELLNET	0.0582011	Connectome
cbmc_comp_n	call_connectome⊎Cellinker_call_connectome⊎iTALK	0.164144	Connectome
cbmc_comp_n	call_connectome⊎Cellinker_call_connectome⊎Kirouac2010	0.0330508	Connectome
cbmc_comp_n	call_connectome⊎Cellinker_call_connectome⊎LRdb	0.196172	Connectome
cbmc_comp_n	call_connectome⊎Cellinker_call_connectome⊎Ramilowski2015	0.15141	Connectome
cbmc_comp_n	call_connectome⊎Cellinker_call_connectome⊎OmniPath	0.381215	Connectome
cbmc_comp_n	call_connectome⊎CellPhoneDB_call_connectome⊎Baccin2019	0.155402	Connectome
cbmc_comp_n	call_connectome⊎CellPhoneDB_call_connectome⊎CellCall	0.0760728	Connectome
cbmc_comp_n	call_connectome⊎CellPhoneDB_call_connectome⊎CellChatDB	0.231527	Connectome
cbmc_comp_n	call_connectome⊎CellPhoneDB_call_connectome⊎Cellinker	0.104972	Connectome
cbmc_comp_n	call_connectome⊎CellPhoneDB_call_connectome⊎CellTalkDB	0.152738	Connectome
cbmc_comp_n	call_connectome⊎CellPhoneDB_call_connectome⊎connectomeDB2020	0.199041	Connectome
cbmc_comp_n	call_connectome⊎CellPhoneDB_call_connectome⊎EMBRACE	0.122334	Connectome
cbmc_comp_n	call_connectome⊎CellPhoneDB_call_connectome⊎Guide2Pharma	0.0942472	Connectome
cbmc_comp_n	call_connectome⊎CellPhoneDB_call_connectome⊎HPMR	0.0691928	Connectome
cbmc_comp_n	call_connectome⊎CellPhoneDB_call_connectome⊎ICELLNET	0.17096	Connectome
cbmc_comp_n	call_connectome⊎CellPhoneDB_call_connectome⊎iTALK	0.118568	Connectome
cbmc_comp_n	call_connectome⊎CellPhoneDB_call_connectome⊎Kirouac2010	0.0627724	Connectome
cbmc_comp_n	call_connectome⊎CellPhoneDB_call_connectome⊎LRdb	0.133144	Connectome
cbmc_comp_n	call_connectome⊎CellPhoneDB_call_connectome⊎Ramilowski2015	0.16144	Connectome
cbmc_comp_n	call_connectome⊎CellPhoneDB_call_connectome⊎OmniPath	0.0810811	Connectome
cbmc_comp_n	call_connectome⊎CellTalkDB_call_connectome⊎Baccin2019	0.16144	Connectome
cbmc_comp_n	call_connectome⊎CellTalkDB_call_connectome⊎CellCall	0.044164	Connectome
cbmc_comp_n	call_connectome⊎CellTalkDB_call_connectome⊎CellChatDB	0.124227	Connectome
cbmc_comp_n	call_connectome⊎CellTalkDB_call_connectome⊎Cellinker	0.191895	Connectome
cbmc_comp_n	call_connectome⊎CellTalkDB_call_connectome⊎CellPhoneDB	0.152738	Connectome
cbmc_comp_n	call_connectome⊎CellTalkDB_call_connectome⊎connectomeDB2020	0.380262	Connectome
cbmc_comp_n	call_connectome⊎CellTalkDB_call_connectome⊎EMBRACE	0.22474	Connectome
cbmc_comp_n	call_connectome⊎CellTalkDB_call_connectome⊎Guide2Pharma	0.0751654	Connectome
cbmc_comp_n	call_connectome⊎CellTalkDB_call_connectome⊎HPMR	0.0467742	Connectome
cbmc_comp_n	call_connectome⊎CellTalkDB_call_connectome⊎ICELLNET	0.082837	Connectome
cbmc_comp_n	call_connectome⊎CellTalkDB_call_connectome⊎iTALK	0.534919	Connectome
cbmc_comp_n	call_connectome⊎CellTalkDB_call_connectome⊎Kirouac2010	0.0427716	Connectome
cbmc_comp_n	call_connectome⊎CellTalkDB_call_connectome⊎LRdb	0.635323	Connectome
cbmc_comp_n	call_connectome⊎CellTalkDB_call_connectome⊎Ramilowski2015	0.298701	Connectome
cbmc_comp_n	call_connectome⊎CellTalkDB_call_connectome⊎OmniPath	0.233806	Connectome
cbmc_comp_n	call_connectome⊎connectomeDB2020_call_connectome⊎Baccin2019	0.259446	Connectome
cbmc_comp_n	call_connectome⊎connectomeDB2020_call_connectome⊎CellCall	0.057508	Connectome
cbmc_comp_n	call_connectome⊎connectomeDB2020_call_connectome⊎CellChatDB	0.191185	Connectome
cbmc_comp_n	call_connectome⊎connectomeDB2020_call_connectome⊎Cellinker	0.19403	Connectome
cbmc_comp_n	call_connectome⊎connectomeDB2020_call_connectome⊎CellPhoneDB	0.199041	Connectome
cbmc_comp_n	call_connectome⊎connectomeDB2020_call_connectome⊎CellTalkDB	0.380262	Connectome
cbmc_comp_n	call_connectome⊎connectomeDB2020_call_connectome⊎EMBRACE	0.28783	Connectome
cbmc_comp_n	call_connectome⊎connectomeDB2020_call_connectome⊎Guide2Pharma	0.0713002	Connectome
cbmc_comp_n	call_connectome⊎connectomeDB2020_call_connectome⊎HPMR	0.0627729	Connectome
cbmc_comp_n	call_connectome⊎connectomeDB2020_call_connectome⊎ICELLNET	0.124227	Connectome
cbmc_comp_n	call_connectome⊎connectomeDB2020_call_connectome⊎iTALK	0.46092	Connectome
cbmc_comp_n	call_connectome⊎connectomeDB2020_call_connectome⊎Kirouac2010	0.0544983	Connectome
cbmc_comp_n	call_connectome⊎connectomeDB2020_call_connectome⊎LRdb	0.484781	Connectome
cbmc_comp_n	call_connectome⊎connectomeDB2020_call_connectome⊎Ramilowski2015	0.465201	Connectome
cbmc_comp_n	call_connectome⊎connectomeDB2020_call_connectome⊎OmniPath	0.179245	Connectome
cbmc_comp_n	call_connectome⊎EMBRACE_call_connectome⊎Baccin2019	0.344086	Connectome
cbmc_comp_n	call_connectome⊎EMBRACE_call_connectome⊎CellCall	0.0468058	Connectome
cbmc_comp_n	call_connectome⊎EMBRACE_call_connectome⊎CellChatDB	0.110494	Connectome
cbmc_comp_n	call_connectome⊎EMBRACE_call_connectome⊎Cellinker	0.0976948	Connectome
cbmc_comp_n	call_connectome⊎EMBRACE_call_connectome⊎CellPhoneDB	0.122334	Connectome
cbmc_comp_n	call_connectome⊎EMBRACE_call_connectome⊎CellTalkDB	0.22474	Connectome
cbmc_comp_n	call_connectome⊎EMBRACE_call_connectome⊎connectomeDB2020	0.28783	Connectome
cbmc_comp_n	call_connectome⊎EMBRACE_call_connectome⊎Guide2Pharma	0.0674627	Connectome
cbmc_comp_n	call_connectome⊎EMBRACE_call_connectome⊎HPMR	0.0750966	Connectome
cbmc_comp_n	call_connectome⊎EMBRACE_call_connectome⊎ICELLNET	0.0770059	Connectome
cbmc_comp_n	call_connectome⊎EMBRACE_call_connectome⊎iTALK	0.360544	Connectome
cbmc_comp_n	call_connectome⊎EMBRACE_call_connectome⊎Kirouac2010	0.028692	Connectome
cbmc_comp_n	call_connectome⊎EMBRACE_call_connectome⊎LRdb	0.30039	Connectome
cbmc_comp_n	call_connectome⊎EMBRACE_call_connectome⊎Ramilowski2015	0.493652	Connectome
cbmc_comp_n	call_connectome⊎EMBRACE_call_connectome⊎OmniPath	0.0863661	Connectome
cbmc_comp_n	call_connectome⊎Guide2Pharma_call_connectome⊎Baccin2019	0.0915751	Connectome
cbmc_comp_n	call_connectome⊎Guide2Pharma_call_connectome⊎CellCall	0.363894	Connectome
cbmc_comp_n	call_connectome⊎Guide2Pharma_call_connectome⊎CellChatDB	0.07646	Connectome
cbmc_comp_n	call_connectome⊎Guide2Pharma_call_connectome⊎Cellinker	0.0353214	Connectome
cbmc_comp_n	call_connectome⊎Guide2Pharma_call_connectome⊎CellPhoneDB	0.0942472	Connectome
cbmc_comp_n	call_connectome⊎Guide2Pharma_call_connectome⊎CellTalkDB	0.0751654	Connectome
cbmc_comp_n	call_connectome⊎Guide2Pharma_call_connectome⊎connectomeDB2020	0.0713002	Connectome
cbmc_comp_n	call_connectome⊎Guide2Pharma_call_connectome⊎EMBRACE	0.0674627	Connectome
cbmc_comp_n	call_connectome⊎Guide2Pharma_call_connectome⊎HPMR	0.202356	Connectome
cbmc_comp_n	call_connectome⊎Guide2Pharma_call_connectome⊎ICELLNET	0.168627	Connectome
cbmc_comp_n	call_connectome⊎Guide2Pharma_call_connectome⊎iTALK	0.0976059	Connectome
cbmc_comp_n	call_connectome⊎Guide2Pharma_call_connectome⊎Kirouac2010	0.13914	Connectome
cbmc_comp_n	call_connectome⊎Guide2Pharma_call_connectome⊎LRdb	0.0915751	Connectome
cbmc_comp_n	call_connectome⊎Guide2Pharma_call_connectome⊎Ramilowski2015	0.0969325	Connectome
cbmc_comp_n	call_connectome⊎Guide2Pharma_call_connectome⊎OmniPath	0.0252294	Connectome
cbmc_comp_n	call_connectome⊎HPMR_call_connectome⊎Baccin2019	0.114482	Connectome
cbmc_comp_n	call_connectome⊎HPMR_call_connectome⊎CellCall	0.2018	Connectome
cbmc_comp_n	call_connectome⊎HPMR_call_connectome⊎CellChatDB	0.0650985	Connectome
cbmc_comp_n	call_connectome⊎HPMR_call_connectome⊎Cellinker	0.0334395	Connectome
cbmc_comp_n	call_connectome⊎HPMR_call_connectome⊎CellPhoneDB	0.0691928	Connectome
cbmc_comp_n	call_connectome⊎HPMR_call_connectome⊎CellTalkDB	0.0467742	Connectome
cbmc_comp_n	call_connectome⊎HPMR_call_connectome⊎connectomeDB2020	0.0627729	Connectome
cbmc_comp_n	call_connectome⊎HPMR_call_connectome⊎EMBRACE	0.0750966	Connectome
cbmc_comp_n	call_connectome⊎HPMR_call_connectome⊎Guide2Pharma	0.202356	Connectome
cbmc_comp_n	call_connectome⊎HPMR_call_connectome⊎ICELLNET	0.130662	Connectome
cbmc_comp_n	call_connectome⊎HPMR_call_connectome⊎iTALK	0.061614	Connectome
cbmc_comp_n	call_connectome⊎HPMR_call_connectome⊎Kirouac2010	0.103122	Connectome
cbmc_comp_n	call_connectome⊎HPMR_call_connectome⊎LRdb	0.0552846	Connectome
cbmc_comp_n	call_connectome⊎HPMR_call_connectome⊎Ramilowski2015	0.0913677	Connectome
cbmc_comp_n	call_connectome⊎HPMR_call_connectome⊎OmniPath	0.0274406	Connectome
cbmc_comp_n	call_connectome⊎ICELLNET_call_connectome⊎Baccin2019	0.131862	Connectome
cbmc_comp_n	call_connectome⊎ICELLNET_call_connectome⊎CellCall	0.167137	Connectome
cbmc_comp_n	call_connectome⊎ICELLNET_call_connectome⊎CellChatDB	0.156069	Connectome
cbmc_comp_n	call_connectome⊎ICELLNET_call_connectome⊎Cellinker	0.0582011	Connectome
cbmc_comp_n	call_connectome⊎ICELLNET_call_connectome⊎CellPhoneDB	0.17096	Connectome
cbmc_comp_n	call_connectome⊎ICELLNET_call_connectome⊎CellTalkDB	0.082837	Connectome
cbmc_comp_n	call_connectome⊎ICELLNET_call_connectome⊎connectomeDB2020	0.124227	Connectome
cbmc_comp_n	call_connectome⊎ICELLNET_call_connectome⊎EMBRACE	0.0770059	Connectome
cbmc_comp_n	call_connectome⊎ICELLNET_call_connectome⊎Guide2Pharma	0.168627	Connectome
cbmc_comp_n	call_connectome⊎ICELLNET_call_connectome⊎HPMR	0.130662	Connectome
cbmc_comp_n	call_connectome⊎ICELLNET_call_connectome⊎iTALK	0.0911075	Connectome
cbmc_comp_n	call_connectome⊎ICELLNET_call_connectome⊎Kirouac2010	0.105168	Connectome
cbmc_comp_n	call_connectome⊎ICELLNET_call_connectome⊎LRdb	0.0905125	Connectome
cbmc_comp_n	call_connectome⊎ICELLNET_call_connectome⊎Ramilowski2015	0.121076	Connectome
cbmc_comp_n	call_connectome⊎ICELLNET_call_connectome⊎OmniPath	0.0443864	Connectome
cbmc_comp_n	call_connectome⊎iTALK_call_connectome⊎Baccin2019	0.22399	Connectome
cbmc_comp_n	call_connectome⊎iTALK_call_connectome⊎CellCall	0.0507937	Connectome
cbmc_comp_n	call_connectome⊎iTALK_call_connectome⊎CellChatDB	0.138304	Connectome
cbmc_comp_n	call_connectome⊎iTALK_call_connectome⊎Cellinker	0.164144	Connectome
cbmc_comp_n	call_connectome⊎iTALK_call_connectome⊎CellPhoneDB	0.118568	Connectome
cbmc_comp_n	call_connectome⊎iTALK_call_connectome⊎CellTalkDB	0.534919	Connectome
cbmc_comp_n	call_connectome⊎iTALK_call_connectome⊎connectomeDB2020	0.46092	Connectome
cbmc_comp_n	call_connectome⊎iTALK_call_connectome⊎EMBRACE	0.360544	Connectome
cbmc_comp_n	call_connectome⊎iTALK_call_connectome⊎Guide2Pharma	0.0976059	Connectome
cbmc_comp_n	call_connectome⊎iTALK_call_connectome⊎HPMR	0.061614	Connectome
cbmc_comp_n	call_connectome⊎iTALK_call_connectome⊎ICELLNET	0.0911075	Connectome
cbmc_comp_n	call_connectome⊎iTALK_call_connectome⊎Kirouac2010	0.0401024	Connectome
cbmc_comp_n	call_connectome⊎iTALK_call_connectome⊎LRdb	0.749781	Connectome
cbmc_comp_n	call_connectome⊎iTALK_call_connectome⊎Ramilowski2015	0.457726	Connectome
cbmc_comp_n	call_connectome⊎iTALK_call_connectome⊎OmniPath	0.140251	Connectome
cbmc_comp_n	call_connectome⊎Kirouac2010_call_connectome⊎Baccin2019	0.0554113	Connectome
cbmc_comp_n	call_connectome⊎Kirouac2010_call_connectome⊎CellCall	0.160691	Connectome
cbmc_comp_n	call_connectome⊎Kirouac2010_call_connectome⊎CellChatDB	0.0618467	Connectome
cbmc_comp_n	call_connectome⊎Kirouac2010_call_connectome⊎Cellinker	0.0330508	Connectome
cbmc_comp_n	call_connectome⊎Kirouac2010_call_connectome⊎CellPhoneDB	0.0627724	Connectome
cbmc_comp_n	call_connectome⊎Kirouac2010_call_connectome⊎CellTalkDB	0.0427716	Connectome
cbmc_comp_n	call_connectome⊎Kirouac2010_call_connectome⊎connectomeDB2020	0.0544983	Connectome
cbmc_comp_n	call_connectome⊎Kirouac2010_call_connectome⊎EMBRACE	0.028692	Connectome
cbmc_comp_n	call_connectome⊎Kirouac2010_call_connectome⊎Guide2Pharma	0.13914	Connectome
cbmc_comp_n	call_connectome⊎Kirouac2010_call_connectome⊎HPMR	0.103122	Connectome
cbmc_comp_n	call_connectome⊎Kirouac2010_call_connectome⊎ICELLNET	0.105168	Connectome
cbmc_comp_n	call_connectome⊎Kirouac2010_call_connectome⊎iTALK	0.0401024	Connectome
cbmc_comp_n	call_connectome⊎Kirouac2010_call_connectome⊎LRdb	0.0383305	Connectome
cbmc_comp_n	call_connectome⊎Kirouac2010_call_connectome⊎Ramilowski2015	0.0517688	Connectome
cbmc_comp_n	call_connectome⊎Kirouac2010_call_connectome⊎OmniPath	0.022651	Connectome
cbmc_comp_n	call_connectome⊎LRdb_call_connectome⊎Baccin2019	0.20048	Connectome
cbmc_comp_n	call_connectome⊎LRdb_call_connectome⊎CellCall	0.049461	Connectome
cbmc_comp_n	call_connectome⊎LRdb_call_connectome⊎CellChatDB	0.129305	Connectome
cbmc_comp_n	call_connectome⊎LRdb_call_connectome⊎Cellinker	0.196172	Connectome
cbmc_comp_n	call_connectome⊎LRdb_call_connectome⊎CellPhoneDB	0.133144	Connectome
cbmc_comp_n	call_connectome⊎LRdb_call_connectome⊎CellTalkDB	0.635323	Connectome
cbmc_comp_n	call_connectome⊎LRdb_call_connectome⊎connectomeDB2020	0.484781	Connectome
cbmc_comp_n	call_connectome⊎LRdb_call_connectome⊎EMBRACE	0.30039	Connectome
cbmc_comp_n	call_connectome⊎LRdb_call_connectome⊎Guide2Pharma	0.0915751	Connectome
cbmc_comp_n	call_connectome⊎LRdb_call_connectome⊎HPMR	0.0552846	Connectome
cbmc_comp_n	call_connectome⊎LRdb_call_connectome⊎ICELLNET	0.0905125	Connectome
cbmc_comp_n	call_connectome⊎LRdb_call_connectome⊎iTALK	0.749781	Connectome
cbmc_comp_n	call_connectome⊎LRdb_call_connectome⊎Kirouac2010	0.0383305	Connectome
cbmc_comp_n	call_connectome⊎LRdb_call_connectome⊎Ramilowski2015	0.384083	Connectome
cbmc_comp_n	call_connectome⊎LRdb_call_connectome⊎OmniPath	0.173021	Connectome
cbmc_comp_n	call_connectome⊎Ramilowski2015_call_connectome⊎Baccin2019	0.368925	Connectome
cbmc_comp_n	call_connectome⊎Ramilowski2015_call_connectome⊎CellCall	0.0718912	Connectome
cbmc_comp_n	call_connectome⊎Ramilowski2015_call_connectome⊎CellChatDB	0.168907	Connectome
cbmc_comp_n	call_connectome⊎Ramilowski2015_call_connectome⊎Cellinker	0.15141	Connectome
cbmc_comp_n	call_connectome⊎Ramilowski2015_call_connectome⊎CellPhoneDB	0.16144	Connectome
cbmc_comp_n	call_connectome⊎Ramilowski2015_call_connectome⊎CellTalkDB	0.298701	Connectome
cbmc_comp_n	call_connectome⊎Ramilowski2015_call_connectome⊎connectomeDB2020	0.465201	Connectome
cbmc_comp_n	call_connectome⊎Ramilowski2015_call_connectome⊎EMBRACE	0.493652	Connectome
cbmc_comp_n	call_connectome⊎Ramilowski2015_call_connectome⊎Guide2Pharma	0.0969325	Connectome
cbmc_comp_n	call_connectome⊎Ramilowski2015_call_connectome⊎HPMR	0.0913677	Connectome
cbmc_comp_n	call_connectome⊎Ramilowski2015_call_connectome⊎ICELLNET	0.121076	Connectome
cbmc_comp_n	call_connectome⊎Ramilowski2015_call_connectome⊎iTALK	0.457726	Connectome
cbmc_comp_n	call_connectome⊎Ramilowski2015_call_connectome⊎Kirouac2010	0.0517688	Connectome
cbmc_comp_n	call_connectome⊎Ramilowski2015_call_connectome⊎LRdb	0.384083	Connectome
cbmc_comp_n	call_connectome⊎Ramilowski2015_call_connectome⊎OmniPath	0.108033	Connectome
cbmc_comp_n	call_connectome⊎OmniPath_call_connectome⊎Baccin2019	0.0989011	Connectome
cbmc_comp_n	call_connectome⊎OmniPath_call_connectome⊎CellCall	0.0330836	Connectome
cbmc_comp_n	call_connectome⊎OmniPath_call_connectome⊎CellChatDB	0.104362	Connectome
cbmc_comp_n	call_connectome⊎OmniPath_call_connectome⊎Cellinker	0.381215	Connectome
cbmc_comp_n	call_connectome⊎OmniPath_call_connectome⊎CellPhoneDB	0.0810811	Connectome
cbmc_comp_n	call_connectome⊎OmniPath_call_connectome⊎CellTalkDB	0.233806	Connectome
cbmc_comp_n	call_connectome⊎OmniPath_call_connectome⊎connectomeDB2020	0.179245	Connectome
cbmc_comp_n	call_connectome⊎OmniPath_call_connectome⊎EMBRACE	0.0863661	Connectome
cbmc_comp_n	call_connectome⊎OmniPath_call_connectome⊎Guide2Pharma	0.0252294	Connectome
cbmc_comp_n	call_connectome⊎OmniPath_call_connectome⊎HPMR	0.0274406	Connectome
cbmc_comp_n	call_connectome⊎OmniPath_call_connectome⊎ICELLNET	0.0443864	Connectome
cbmc_comp_n	call_connectome⊎OmniPath_call_connectome⊎iTALK	0.140251	Connectome
cbmc_comp_n	call_connectome⊎OmniPath_call_connectome⊎Kirouac2010	0.022651	Connectome
cbmc_comp_n	call_connectome⊎OmniPath_call_connectome⊎LRdb	0.173021	Connectome
cbmc_comp_n	call_connectome⊎OmniPath_call_connectome⊎Ramilowski2015	0.108033	Connectome
cbmc_comp_n	logfc⊎Baccin2019_logfc⊎CellCall	0.0625551	LogFC Mean
cbmc_comp_n	logfc⊎Baccin2019_logfc⊎CellChatDB	0.07369	LogFC Mean
cbmc_comp_n	logfc⊎Baccin2019_logfc⊎Cellinker	0.055409	LogFC Mean
cbmc_comp_n	logfc⊎Baccin2019_logfc⊎CellPhoneDB	0.0769231	LogFC Mean
cbmc_comp_n	logfc⊎Baccin2019_logfc⊎CellTalkDB	0.0970927	LogFC Mean
cbmc_comp_n	logfc⊎Baccin2019_logfc⊎connectomeDB2020	0.146132	LogFC Mean
cbmc_comp_n	logfc⊎Baccin2019_logfc⊎EMBRACE	0.241465	LogFC Mean
cbmc_comp_n	logfc⊎Baccin2019_logfc⊎Guide2Pharma	0.0526316	LogFC Mean
cbmc_comp_n	logfc⊎Baccin2019_logfc⊎HPMR	0.117063	LogFC Mean
cbmc_comp_n	logfc⊎Baccin2019_logfc⊎ICELLNET	0.128736	LogFC Mean
cbmc_comp_n	logfc⊎Baccin2019_logfc⊎iTALK	0.140251	LogFC Mean
cbmc_comp_n	logfc⊎Baccin2019_logfc⊎Kirouac2010	0.0277311	LogFC Mean
cbmc_comp_n	logfc⊎Baccin2019_logfc⊎LRdb	0.131222	LogFC Mean
cbmc_comp_n	logfc⊎Baccin2019_logfc⊎Ramilowski2015	0.206273	LogFC Mean
cbmc_comp_n	logfc⊎Baccin2019_logfc⊎OmniPath	0.0576415	LogFC Mean
cbmc_comp_n	logfc⊎CellCall_logfc⊎Baccin2019	0.0625551	LogFC Mean
cbmc_comp_n	logfc⊎CellCall_logfc⊎CellChatDB	0.0235602	LogFC Mean
cbmc_comp_n	logfc⊎CellCall_logfc⊎Cellinker	0.005	LogFC Mean
cbmc_comp_n	logfc⊎CellCall_logfc⊎CellPhoneDB	0.0387737	LogFC Mean
cbmc_comp_n	logfc⊎CellCall_logfc⊎CellTalkDB	0.00920502	LogFC Mean
cbmc_comp_n	logfc⊎CellCall_logfc⊎connectomeDB2020	0.0177215	LogFC Mean
cbmc_comp_n	logfc⊎CellCall_logfc⊎EMBRACE	0.0229008	LogFC Mean
cbmc_comp_n	logfc⊎CellCall_logfc⊎Guide2Pharma	0.252941	LogFC Mean
cbmc_comp_n	logfc⊎CellCall_logfc⊎HPMR	0.0981595	LogFC Mean
cbmc_comp_n	logfc⊎CellCall_logfc⊎ICELLNET	0.0873606	LogFC Mean
cbmc_comp_n	logfc⊎CellCall_logfc⊎iTALK	0.0134454	LogFC Mean
cbmc_comp_n	logfc⊎CellCall_logfc⊎Kirouac2010	0.0214286	LogFC Mean
cbmc_comp_n	logfc⊎CellCall_logfc⊎LRdb	0.011745	LogFC Mean
cbmc_comp_n	logfc⊎CellCall_logfc⊎Ramilowski2015	0.033419	LogFC Mean
cbmc_comp_n	logfc⊎CellCall_logfc⊎OmniPath	0.0075188	LogFC Mean
cbmc_comp_n	logfc⊎CellChatDB_logfc⊎Baccin2019	0.07369	LogFC Mean
cbmc_comp_n	logfc⊎CellChatDB_logfc⊎CellCall	0.0235602	LogFC Mean
cbmc_comp_n	logfc⊎CellChatDB_logfc⊎Cellinker	0.0529979	LogFC Mean
cbmc_comp_n	logfc⊎CellChatDB_logfc⊎CellPhoneDB	0.131283	LogFC Mean
cbmc_comp_n	logfc⊎CellChatDB_logfc⊎CellTalkDB	0.0778082	LogFC Mean
cbmc_comp_n	logfc⊎CellChatDB_logfc⊎connectomeDB2020	0.135681	LogFC Mean
cbmc_comp_n	logfc⊎CellChatDB_logfc⊎EMBRACE	0.0927778	LogFC Mean
cbmc_comp_n	logfc⊎CellChatDB_logfc⊎Guide2Pharma	0.0197595	LogFC Mean
cbmc_comp_n	logfc⊎CellChatDB_logfc⊎HPMR	0.033063	LogFC Mean
cbmc_comp_n	logfc⊎CellChatDB_logfc⊎ICELLNET	0.0709928	LogFC Mean
cbmc_comp_n	logfc⊎CellChatDB_logfc⊎iTALK	0.114448	LogFC Mean
cbmc_comp_n	logfc⊎CellChatDB_logfc⊎Kirouac2010	0.0258621	LogFC Mean
cbmc_comp_n	logfc⊎CellChatDB_logfc⊎LRdb	0.0946021	LogFC Mean
cbmc_comp_n	logfc⊎CellChatDB_logfc⊎Ramilowski2015	0.120798	LogFC Mean
cbmc_comp_n	logfc⊎CellChatDB_logfc⊎OmniPath	0.0575269	LogFC Mean
cbmc_comp_n	logfc⊎Cellinker_logfc⊎Baccin2019	0.055409	LogFC Mean
cbmc_comp_n	logfc⊎Cellinker_logfc⊎CellCall	0.005	LogFC Mean
cbmc_comp_n	logfc⊎Cellinker_logfc⊎CellChatDB	0.0529979	LogFC Mean
cbmc_comp_n	logfc⊎Cellinker_logfc⊎CellPhoneDB	0.0496224	LogFC Mean
cbmc_comp_n	logfc⊎Cellinker_logfc⊎CellTalkDB	0.171646	LogFC Mean
cbmc_comp_n	logfc⊎Cellinker_logfc⊎connectomeDB2020	0.173709	LogFC Mean
cbmc_comp_n	logfc⊎Cellinker_logfc⊎EMBRACE	0.0905125	LogFC Mean
cbmc_comp_n	logfc⊎Cellinker_logfc⊎Guide2Pharma	0.00494234	LogFC Mean
cbmc_comp_n	logfc⊎Cellinker_logfc⊎HPMR	0.00655542	LogFC Mean
cbmc_comp_n	logfc⊎Cellinker_logfc⊎ICELLNET	0.0202597	LogFC Mean
cbmc_comp_n	logfc⊎Cellinker_logfc⊎iTALK	0.127396	LogFC Mean
cbmc_comp_n	logfc⊎Cellinker_logfc⊎Kirouac2010	0.000818331	LogFC Mean
cbmc_comp_n	logfc⊎Cellinker_logfc⊎LRdb	0.179941	LogFC Mean
cbmc_comp_n	logfc⊎Cellinker_logfc⊎Ramilowski2015	0.123596	LogFC Mean
cbmc_comp_n	logfc⊎Cellinker_logfc⊎OmniPath	0.405481	LogFC Mean
cbmc_comp_n	logfc⊎CellPhoneDB_logfc⊎Baccin2019	0.0769231	LogFC Mean
cbmc_comp_n	logfc⊎CellPhoneDB_logfc⊎CellCall	0.0387737	LogFC Mean
cbmc_comp_n	logfc⊎CellPhoneDB_logfc⊎CellChatDB	0.131283	LogFC Mean
cbmc_comp_n	logfc⊎CellPhoneDB_logfc⊎Cellinker	0.0496224	LogFC Mean
cbmc_comp_n	logfc⊎CellPhoneDB_logfc⊎CellTalkDB	0.143361	LogFC Mean
cbmc_comp_n	logfc⊎CellPhoneDB_logfc⊎connectomeDB2020	0.199014	LogFC Mean
cbmc_comp_n	logfc⊎CellPhoneDB_logfc⊎EMBRACE	0.0920314	LogFC Mean
cbmc_comp_n	logfc⊎CellPhoneDB_logfc⊎Guide2Pharma	0.0552036	LogFC Mean
cbmc_comp_n	logfc⊎CellPhoneDB_logfc⊎HPMR	0.0427296	LogFC Mean
cbmc_comp_n	logfc⊎CellPhoneDB_logfc⊎ICELLNET	0.14098	LogFC Mean
cbmc_comp_n	logfc⊎CellPhoneDB_logfc⊎iTALK	0.0721763	LogFC Mean
cbmc_comp_n	logfc⊎CellPhoneDB_logfc⊎Kirouac2010	0.0724771	LogFC Mean
cbmc_comp_n	logfc⊎CellPhoneDB_logfc⊎LRdb	0.091419	LogFC Mean
cbmc_comp_n	logfc⊎CellPhoneDB_logfc⊎Ramilowski2015	0.1082	LogFC Mean
cbmc_comp_n	logfc⊎CellPhoneDB_logfc⊎OmniPath	0.0553145	LogFC Mean
cbmc_comp_n	logfc⊎CellTalkDB_logfc⊎Baccin2019	0.0970927	LogFC Mean
cbmc_comp_n	logfc⊎CellTalkDB_logfc⊎CellCall	0.00920502	LogFC Mean
cbmc_comp_n	logfc⊎CellTalkDB_logfc⊎CellChatDB	0.0778082	LogFC Mean
cbmc_comp_n	logfc⊎CellTalkDB_logfc⊎Cellinker	0.171646	LogFC Mean
cbmc_comp_n	logfc⊎CellTalkDB_logfc⊎CellPhoneDB	0.143361	LogFC Mean
cbmc_comp_n	logfc⊎CellTalkDB_logfc⊎connectomeDB2020	0.393728	LogFC Mean
cbmc_comp_n	logfc⊎CellTalkDB_logfc⊎EMBRACE	0.218769	LogFC Mean
cbmc_comp_n	logfc⊎CellTalkDB_logfc⊎Guide2Pharma	0.0234899	LogFC Mean
cbmc_comp_n	logfc⊎CellTalkDB_logfc⊎HPMR	0.0101675	LogFC Mean
cbmc_comp_n	logfc⊎CellTalkDB_logfc⊎ICELLNET	0.0542136	LogFC Mean
cbmc_comp_n	logfc⊎CellTalkDB_logfc⊎iTALK	0.39958	LogFC Mean
cbmc_comp_n	logfc⊎CellTalkDB_logfc⊎Kirouac2010	0.0408511	LogFC Mean
cbmc_comp_n	logfc⊎CellTalkDB_logfc⊎LRdb	0.508296	LogFC Mean
cbmc_comp_n	logfc⊎CellTalkDB_logfc⊎Ramilowski2015	0.233806	LogFC Mean
cbmc_comp_n	logfc⊎CellTalkDB_logfc⊎OmniPath	0.22549	LogFC Mean
cbmc_comp_n	logfc⊎connectomeDB2020_logfc⊎Baccin2019	0.146132	LogFC Mean
cbmc_comp_n	logfc⊎connectomeDB2020_logfc⊎CellCall	0.0177215	LogFC Mean
cbmc_comp_n	logfc⊎connectomeDB2020_logfc⊎CellChatDB	0.135681	LogFC Mean
cbmc_comp_n	logfc⊎connectomeDB2020_logfc⊎Cellinker	0.173709	LogFC Mean
cbmc_comp_n	logfc⊎connectomeDB2020_logfc⊎CellPhoneDB	0.199014	LogFC Mean
cbmc_comp_n	logfc⊎connectomeDB2020_logfc⊎CellTalkDB	0.393728	LogFC Mean
cbmc_comp_n	logfc⊎connectomeDB2020_logfc⊎EMBRACE	0.279591	LogFC Mean
cbmc_comp_n	logfc⊎connectomeDB2020_logfc⊎Guide2Pharma	0.0330229	LogFC Mean
cbmc_comp_n	logfc⊎connectomeDB2020_logfc⊎HPMR	0.0174699	LogFC Mean
cbmc_comp_n	logfc⊎connectomeDB2020_logfc⊎ICELLNET	0.105234	LogFC Mean
cbmc_comp_n	logfc⊎connectomeDB2020_logfc⊎iTALK	0.414427	LogFC Mean
cbmc_comp_n	logfc⊎connectomeDB2020_logfc⊎Kirouac2010	0.0616319	LogFC Mean
cbmc_comp_n	logfc⊎connectomeDB2020_logfc⊎LRdb	0.480385	LogFC Mean
cbmc_comp_n	logfc⊎connectomeDB2020_logfc⊎Ramilowski2015	0.388889	LogFC Mean
cbmc_comp_n	logfc⊎connectomeDB2020_logfc⊎OmniPath	0.160766	LogFC Mean
cbmc_comp_n	logfc⊎EMBRACE_logfc⊎Baccin2019	0.241465	LogFC Mean
cbmc_comp_n	logfc⊎EMBRACE_logfc⊎CellCall	0.0229008	LogFC Mean
cbmc_comp_n	logfc⊎EMBRACE_logfc⊎CellChatDB	0.0927778	LogFC Mean
cbmc_comp_n	logfc⊎EMBRACE_logfc⊎Cellinker	0.0905125	LogFC Mean
cbmc_comp_n	logfc⊎EMBRACE_logfc⊎CellPhoneDB	0.0920314	LogFC Mean
cbmc_comp_n	logfc⊎EMBRACE_logfc⊎CellTalkDB	0.218769	LogFC Mean
cbmc_comp_n	logfc⊎EMBRACE_logfc⊎connectomeDB2020	0.279591	LogFC Mean
cbmc_comp_n	logfc⊎EMBRACE_logfc⊎Guide2Pharma	0.0472103	LogFC Mean
cbmc_comp_n	logfc⊎EMBRACE_logfc⊎HPMR	0.0477667	LogFC Mean
cbmc_comp_n	logfc⊎EMBRACE_logfc⊎ICELLNET	0.0446809	LogFC Mean
cbmc_comp_n	logfc⊎EMBRACE_logfc⊎iTALK	0.384083	LogFC Mean
cbmc_comp_n	logfc⊎EMBRACE_logfc⊎Kirouac2010	0.00990917	LogFC Mean
cbmc_comp_n	logfc⊎EMBRACE_logfc⊎LRdb	0.323627	LogFC Mean
cbmc_comp_n	logfc⊎EMBRACE_logfc⊎Ramilowski2015	0.490313	LogFC Mean
cbmc_comp_n	logfc⊎EMBRACE_logfc⊎OmniPath	0.074691	LogFC Mean
cbmc_comp_n	logfc⊎Guide2Pharma_logfc⊎Baccin2019	0.0526316	LogFC Mean
cbmc_comp_n	logfc⊎Guide2Pharma_logfc⊎CellCall	0.252941	LogFC Mean
cbmc_comp_n	logfc⊎Guide2Pharma_logfc⊎CellChatDB	0.0197595	LogFC Mean
cbmc_comp_n	logfc⊎Guide2Pharma_logfc⊎Cellinker	0.00494234	LogFC Mean
cbmc_comp_n	logfc⊎Guide2Pharma_logfc⊎CellPhoneDB	0.0552036	LogFC Mean
cbmc_comp_n	logfc⊎Guide2Pharma_logfc⊎CellTalkDB	0.0234899	LogFC Mean
cbmc_comp_n	logfc⊎Guide2Pharma_logfc⊎connectomeDB2020	0.0330229	LogFC Mean
cbmc_comp_n	logfc⊎Guide2Pharma_logfc⊎EMBRACE	0.0472103	LogFC Mean
cbmc_comp_n	logfc⊎Guide2Pharma_logfc⊎HPMR	0.10989	LogFC Mean
cbmc_comp_n	logfc⊎Guide2Pharma_logfc⊎ICELLNET	0.0571429	LogFC Mean
cbmc_comp_n	logfc⊎Guide2Pharma_logfc⊎iTALK	0.04811	LogFC Mean
cbmc_comp_n	logfc⊎Guide2Pharma_logfc⊎Kirouac2010	0.0207373	LogFC Mean
cbmc_comp_n	logfc⊎Guide2Pharma_logfc⊎LRdb	0.0409556	LogFC Mean
cbmc_comp_n	logfc⊎Guide2Pharma_logfc⊎Ramilowski2015	0.0571924	LogFC Mean
cbmc_comp_n	logfc⊎Guide2Pharma_logfc⊎OmniPath	0.00328947	LogFC Mean
cbmc_comp_n	logfc⊎HPMR_logfc⊎Baccin2019	0.117063	LogFC Mean
cbmc_comp_n	logfc⊎HPMR_logfc⊎CellCall	0.0981595	LogFC Mean
cbmc_comp_n	logfc⊎HPMR_logfc⊎CellChatDB	0.033063	LogFC Mean
cbmc_comp_n	logfc⊎HPMR_logfc⊎Cellinker	0.00655542	LogFC Mean
cbmc_comp_n	logfc⊎HPMR_logfc⊎CellPhoneDB	0.0427296	LogFC Mean
cbmc_comp_n	logfc⊎HPMR_logfc⊎CellTalkDB	0.0101675	LogFC Mean
cbmc_comp_n	logfc⊎HPMR_logfc⊎connectomeDB2020	0.0174699	LogFC Mean
cbmc_comp_n	logfc⊎HPMR_logfc⊎EMBRACE	0.0477667	LogFC Mean
cbmc_comp_n	logfc⊎HPMR_logfc⊎Guide2Pharma	0.10989	LogFC Mean
cbmc_comp_n	logfc⊎HPMR_logfc⊎ICELLNET	0.0596154	LogFC Mean
cbmc_comp_n	logfc⊎HPMR_logfc⊎iTALK	0.0174699	LogFC Mean
cbmc_comp_n	logfc⊎HPMR_logfc⊎Kirouac2010	0.00996678	LogFC Mean
cbmc_comp_n	logfc⊎HPMR_logfc⊎LRdb	0.0144144	LogFC Mean
cbmc_comp_n	logfc⊎HPMR_logfc⊎Ramilowski2015	0.0464684	LogFC Mean
cbmc_comp_n	logfc⊎HPMR_logfc⊎OmniPath	0.00237389	LogFC Mean
cbmc_comp_n	logfc⊎ICELLNET_logfc⊎Baccin2019	0.128736	LogFC Mean
cbmc_comp_n	logfc⊎ICELLNET_logfc⊎CellCall	0.0873606	LogFC Mean
cbmc_comp_n	logfc⊎ICELLNET_logfc⊎CellChatDB	0.0709928	LogFC Mean
cbmc_comp_n	logfc⊎ICELLNET_logfc⊎Cellinker	0.0202597	LogFC Mean
cbmc_comp_n	logfc⊎ICELLNET_logfc⊎CellPhoneDB	0.14098	LogFC Mean
cbmc_comp_n	logfc⊎ICELLNET_logfc⊎CellTalkDB	0.0542136	LogFC Mean
cbmc_comp_n	logfc⊎ICELLNET_logfc⊎connectomeDB2020	0.105234	LogFC Mean
cbmc_comp_n	logfc⊎ICELLNET_logfc⊎EMBRACE	0.0446809	LogFC Mean
cbmc_comp_n	logfc⊎ICELLNET_logfc⊎Guide2Pharma	0.0571429	LogFC Mean
cbmc_comp_n	logfc⊎ICELLNET_logfc⊎HPMR	0.0596154	LogFC Mean
cbmc_comp_n	logfc⊎ICELLNET_logfc⊎iTALK	0.0386039	LogFC Mean
cbmc_comp_n	logfc⊎ICELLNET_logfc⊎Kirouac2010	0.141346	LogFC Mean
cbmc_comp_n	logfc⊎ICELLNET_logfc⊎LRdb	0.0547798	LogFC Mean
cbmc_comp_n	logfc⊎ICELLNET_logfc⊎Ramilowski2015	0.0702997	LogFC Mean
cbmc_comp_n	logfc⊎ICELLNET_logfc⊎OmniPath	0.0245175	LogFC Mean
cbmc_comp_n	logfc⊎iTALK_logfc⊎Baccin2019	0.140251	LogFC Mean
cbmc_comp_n	logfc⊎iTALK_logfc⊎CellCall	0.0134454	LogFC Mean
cbmc_comp_n	logfc⊎iTALK_logfc⊎CellChatDB	0.114448	LogFC Mean
cbmc_comp_n	logfc⊎iTALK_logfc⊎Cellinker	0.127396	LogFC Mean
cbmc_comp_n	logfc⊎iTALK_logfc⊎CellPhoneDB	0.0721763	LogFC Mean
cbmc_comp_n	logfc⊎iTALK_logfc⊎CellTalkDB	0.39958	LogFC Mean
cbmc_comp_n	logfc⊎iTALK_logfc⊎connectomeDB2020	0.414427	LogFC Mean
cbmc_comp_n	logfc⊎iTALK_logfc⊎EMBRACE	0.384083	LogFC Mean
cbmc_comp_n	logfc⊎iTALK_logfc⊎Guide2Pharma	0.04811	LogFC Mean
cbmc_comp_n	logfc⊎iTALK_logfc⊎HPMR	0.0174699	LogFC Mean
cbmc_comp_n	logfc⊎iTALK_logfc⊎ICELLNET	0.0386039	LogFC Mean
cbmc_comp_n	logfc⊎iTALK_logfc⊎Kirouac2010	0.0124172	LogFC Mean
cbmc_comp_n	logfc⊎iTALK_logfc⊎LRdb	0.70068	LogFC Mean
cbmc_comp_n	logfc⊎iTALK_logfc⊎Ramilowski2015	0.408451	LogFC Mean
cbmc_comp_n	logfc⊎iTALK_logfc⊎OmniPath	0.108033	LogFC Mean
cbmc_comp_n	logfc⊎Kirouac2010_logfc⊎Baccin2019	0.0277311	LogFC Mean
cbmc_comp_n	logfc⊎Kirouac2010_logfc⊎CellCall	0.0214286	LogFC Mean
cbmc_comp_n	logfc⊎Kirouac2010_logfc⊎CellChatDB	0.0258621	LogFC Mean
cbmc_comp_n	logfc⊎Kirouac2010_logfc⊎Cellinker	0.000818331	LogFC Mean
cbmc_comp_n	logfc⊎Kirouac2010_logfc⊎CellPhoneDB	0.0724771	LogFC Mean
cbmc_comp_n	logfc⊎Kirouac2010_logfc⊎CellTalkDB	0.0408511	LogFC Mean
cbmc_comp_n	logfc⊎Kirouac2010_logfc⊎connectomeDB2020	0.0616319	LogFC Mean
cbmc_comp_n	logfc⊎Kirouac2010_logfc⊎EMBRACE	0.00990917	LogFC Mean
cbmc_comp_n	logfc⊎Kirouac2010_logfc⊎Guide2Pharma	0.0207373	LogFC Mean
cbmc_comp_n	logfc⊎Kirouac2010_logfc⊎HPMR	0.00996678	LogFC Mean
cbmc_comp_n	logfc⊎Kirouac2010_logfc⊎ICELLNET	0.141346	LogFC Mean
cbmc_comp_n	logfc⊎Kirouac2010_logfc⊎iTALK	0.0124172	LogFC Mean
cbmc_comp_n	logfc⊎Kirouac2010_logfc⊎LRdb	0.0107438	LogFC Mean
cbmc_comp_n	logfc⊎Kirouac2010_logfc⊎Ramilowski2015	0.0157807	LogFC Mean
cbmc_comp_n	logfc⊎Kirouac2010_logfc⊎OmniPath	0.0174709	LogFC Mean
cbmc_comp_n	logfc⊎LRdb_logfc⊎Baccin2019	0.131222	LogFC Mean
cbmc_comp_n	logfc⊎LRdb_logfc⊎CellCall	0.011745	LogFC Mean
cbmc_comp_n	logfc⊎LRdb_logfc⊎CellChatDB	0.0946021	LogFC Mean
cbmc_comp_n	logfc⊎LRdb_logfc⊎Cellinker	0.179941	LogFC Mean
cbmc_comp_n	logfc⊎LRdb_logfc⊎CellPhoneDB	0.091419	LogFC Mean
cbmc_comp_n	logfc⊎LRdb_logfc⊎CellTalkDB	0.508296	LogFC Mean
cbmc_comp_n	logfc⊎LRdb_logfc⊎connectomeDB2020	0.480385	LogFC Mean
cbmc_comp_n	logfc⊎LRdb_logfc⊎EMBRACE	0.323627	LogFC Mean
cbmc_comp_n	logfc⊎LRdb_logfc⊎Guide2Pharma	0.0409556	LogFC Mean
cbmc_comp_n	logfc⊎LRdb_logfc⊎HPMR	0.0144144	LogFC Mean
cbmc_comp_n	logfc⊎LRdb_logfc⊎ICELLNET	0.0547798	LogFC Mean
cbmc_comp_n	logfc⊎LRdb_logfc⊎iTALK	0.70068	LogFC Mean
cbmc_comp_n	logfc⊎LRdb_logfc⊎Kirouac2010	0.0107438	LogFC Mean
cbmc_comp_n	logfc⊎LRdb_logfc⊎Ramilowski2015	0.335113	LogFC Mean
cbmc_comp_n	logfc⊎LRdb_logfc⊎OmniPath	0.140251	LogFC Mean
cbmc_comp_n	logfc⊎Ramilowski2015_logfc⊎Baccin2019	0.206273	LogFC Mean
cbmc_comp_n	logfc⊎Ramilowski2015_logfc⊎CellCall	0.033419	LogFC Mean
cbmc_comp_n	logfc⊎Ramilowski2015_logfc⊎CellChatDB	0.120798	LogFC Mean
cbmc_comp_n	logfc⊎Ramilowski2015_logfc⊎Cellinker	0.123596	LogFC Mean
cbmc_comp_n	logfc⊎Ramilowski2015_logfc⊎CellPhoneDB	0.1082	LogFC Mean
cbmc_comp_n	logfc⊎Ramilowski2015_logfc⊎CellTalkDB	0.233806	LogFC Mean
cbmc_comp_n	logfc⊎Ramilowski2015_logfc⊎connectomeDB2020	0.388889	LogFC Mean
cbmc_comp_n	logfc⊎Ramilowski2015_logfc⊎EMBRACE	0.490313	LogFC Mean
cbmc_comp_n	logfc⊎Ramilowski2015_logfc⊎Guide2Pharma	0.0571924	LogFC Mean
cbmc_comp_n	logfc⊎Ramilowski2015_logfc⊎HPMR	0.0464684	LogFC Mean
cbmc_comp_n	logfc⊎Ramilowski2015_logfc⊎ICELLNET	0.0702997	LogFC Mean
cbmc_comp_n	logfc⊎Ramilowski2015_logfc⊎iTALK	0.408451	LogFC Mean
cbmc_comp_n	logfc⊎Ramilowski2015_logfc⊎Kirouac2010	0.0157807	LogFC Mean
cbmc_comp_n	logfc⊎Ramilowski2015_logfc⊎LRdb	0.335113	LogFC Mean
cbmc_comp_n	logfc⊎Ramilowski2015_logfc⊎OmniPath	0.0869565	LogFC Mean
cbmc_comp_n	logfc⊎OmniPath_logfc⊎Baccin2019	0.0576415	LogFC Mean
cbmc_comp_n	logfc⊎OmniPath_logfc⊎CellCall	0.0075188	LogFC Mean
cbmc_comp_n	logfc⊎OmniPath_logfc⊎CellChatDB	0.0575269	LogFC Mean
cbmc_comp_n	logfc⊎OmniPath_logfc⊎Cellinker	0.405481	LogFC Mean
cbmc_comp_n	logfc⊎OmniPath_logfc⊎CellPhoneDB	0.0553145	LogFC Mean
cbmc_comp_n	logfc⊎OmniPath_logfc⊎CellTalkDB	0.22549	LogFC Mean
cbmc_comp_n	logfc⊎OmniPath_logfc⊎connectomeDB2020	0.160766	LogFC Mean
cbmc_comp_n	logfc⊎OmniPath_logfc⊎EMBRACE	0.074691	LogFC Mean
cbmc_comp_n	logfc⊎OmniPath_logfc⊎Guide2Pharma	0.00328947	LogFC Mean
cbmc_comp_n	logfc⊎OmniPath_logfc⊎HPMR	0.00237389	LogFC Mean
cbmc_comp_n	logfc⊎OmniPath_logfc⊎ICELLNET	0.0245175	LogFC Mean
cbmc_comp_n	logfc⊎OmniPath_logfc⊎iTALK	0.108033	LogFC Mean
cbmc_comp_n	logfc⊎OmniPath_logfc⊎Kirouac2010	0.0174709	LogFC Mean
cbmc_comp_n	logfc⊎OmniPath_logfc⊎LRdb	0.140251	LogFC Mean
cbmc_comp_n	logfc⊎OmniPath_logfc⊎Ramilowski2015	0.0869565	LogFC Mean
cbmc_comp_n	cellchat⊎Baccin2019_cellchat⊎CellCall	0.0129199	CellChat
cbmc_comp_n	cellchat⊎Baccin2019_cellchat⊎CellChatDB	0.0748768	CellChat
cbmc_comp_n	cellchat⊎Baccin2019_cellchat⊎Cellinker	0.0379113	CellChat
cbmc_comp_n	cellchat⊎Baccin2019_cellchat⊎CellPhoneDB	0.0749682	CellChat
cbmc_comp_n	cellchat⊎Baccin2019_cellchat⊎CellTalkDB	0.0669746	CellChat
cbmc_comp_n	cellchat⊎Baccin2019_cellchat⊎connectomeDB2020	0.186644	CellChat
cbmc_comp_n	cellchat⊎Baccin2019_cellchat⊎EMBRACE	0.267457	CellChat
cbmc_comp_n	cellchat⊎Baccin2019_cellchat⊎Guide2Pharma	0.00966184	CellChat
cbmc_comp_n	cellchat⊎Baccin2019_cellchat⊎HPMR	0.0687204	CellChat
cbmc_comp_n	cellchat⊎Baccin2019_cellchat⊎ICELLNET	0.0953125	CellChat
cbmc_comp_n	cellchat⊎Baccin2019_cellchat⊎iTALK	0.105263	CellChat
cbmc_comp_n	cellchat⊎Baccin2019_cellchat⊎Kirouac2010	0.00863931	CellChat
cbmc_comp_n	cellchat⊎Baccin2019_cellchat⊎LRdb	0.0896226	CellChat
cbmc_comp_n	cellchat⊎Baccin2019_cellchat⊎Ramilowski2015	0.163472	CellChat
cbmc_comp_n	cellchat⊎Baccin2019_cellchat⊎OmniPath	0.0413223	CellChat
cbmc_comp_n	cellchat⊎CellCall_cellchat⊎Baccin2019	0.0129199	CellChat
cbmc_comp_n	cellchat⊎CellCall_cellchat⊎CellChatDB	0.00565771	CellChat
cbmc_comp_n	cellchat⊎CellCall_cellchat⊎Cellinker	0.000934579	CellChat
cbmc_comp_n	cellchat⊎CellCall_cellchat⊎CellPhoneDB	0.00647948	CellChat
cbmc_comp_n	cellchat⊎CellCall_cellchat⊎CellTalkDB	0	CellChat
cbmc_comp_n	cellchat⊎CellCall_cellchat⊎connectomeDB2020	0.00399202	CellChat
cbmc_comp_n	cellchat⊎CellCall_cellchat⊎EMBRACE	0.00518135	CellChat
cbmc_comp_n	cellchat⊎CellCall_cellchat⊎Guide2Pharma	0.117647	CellChat
cbmc_comp_n	cellchat⊎CellCall_cellchat⊎HPMR	0.0289855	CellChat
cbmc_comp_n	cellchat⊎CellCall_cellchat⊎ICELLNET	0.0126183	CellChat
cbmc_comp_n	cellchat⊎CellCall_cellchat⊎iTALK	0.00199203	CellChat
cbmc_comp_n	cellchat⊎CellCall_cellchat⊎Kirouac2010	0.0235294	CellChat
cbmc_comp_n	cellchat⊎CellCall_cellchat⊎LRdb	0.00199203	CellChat
cbmc_comp_n	cellchat⊎CellCall_cellchat⊎Ramilowski2015	0.00772798	CellChat
cbmc_comp_n	cellchat⊎CellCall_cellchat⊎OmniPath	0	CellChat
cbmc_comp_n	cellchat⊎CellChatDB_cellchat⊎Baccin2019	0.0748768	CellChat
cbmc_comp_n	cellchat⊎CellChatDB_cellchat⊎CellCall	0.00565771	CellChat
cbmc_comp_n	cellchat⊎CellChatDB_cellchat⊎Cellinker	0.111809	CellChat
cbmc_comp_n	cellchat⊎CellChatDB_cellchat⊎CellPhoneDB	0.221174	CellChat
cbmc_comp_n	cellchat⊎CellChatDB_cellchat⊎CellTalkDB	0.0603234	CellChat
cbmc_comp_n	cellchat⊎CellChatDB_cellchat⊎connectomeDB2020	0.198173	CellChat
cbmc_comp_n	cellchat⊎CellChatDB_cellchat⊎EMBRACE	0.0414634	CellChat
cbmc_comp_n	cellchat⊎CellChatDB_cellchat⊎Guide2Pharma	0.00272109	CellChat
cbmc_comp_n	cellchat⊎CellChatDB_cellchat⊎HPMR	0.0266667	CellChat
cbmc_comp_n	cellchat⊎CellChatDB_cellchat⊎ICELLNET	0.186047	CellChat
cbmc_comp_n	cellchat⊎CellChatDB_cellchat⊎iTALK	0.0302115	CellChat
cbmc_comp_n	cellchat⊎CellChatDB_cellchat⊎Kirouac2010	0.105485	CellChat
cbmc_comp_n	cellchat⊎CellChatDB_cellchat⊎LRdb	0.0258724	CellChat
cbmc_comp_n	cellchat⊎CellChatDB_cellchat⊎Ramilowski2015	0.0868866	CellChat
cbmc_comp_n	cellchat⊎CellChatDB_cellchat⊎OmniPath	0.0396341	CellChat
cbmc_comp_n	cellchat⊎Cellinker_cellchat⊎Baccin2019	0.0379113	CellChat
cbmc_comp_n	cellchat⊎Cellinker_cellchat⊎CellCall	0.000934579	CellChat
cbmc_comp_n	cellchat⊎Cellinker_cellchat⊎CellChatDB	0.111809	CellChat
cbmc_comp_n	cellchat⊎Cellinker_cellchat⊎CellPhoneDB	0.0785007	CellChat
cbmc_comp_n	cellchat⊎Cellinker_cellchat⊎CellTalkDB	0.142778	CellChat
cbmc_comp_n	cellchat⊎Cellinker_cellchat⊎connectomeDB2020	0.169972	CellChat
cbmc_comp_n	cellchat⊎Cellinker_cellchat⊎EMBRACE	0.032725	CellChat
cbmc_comp_n	cellchat⊎Cellinker_cellchat⊎Guide2Pharma	0.000912409	CellChat
cbmc_comp_n	cellchat⊎Cellinker_cellchat⊎HPMR	0	CellChat
cbmc_comp_n	cellchat⊎Cellinker_cellchat⊎ICELLNET	0.0987261	CellChat
cbmc_comp_n	cellchat⊎Cellinker_cellchat⊎iTALK	0.0834208	CellChat
cbmc_comp_n	cellchat⊎Cellinker_cellchat⊎Kirouac2010	0.0437158	CellChat
cbmc_comp_n	cellchat⊎Cellinker_cellchat⊎LRdb	0.11141	CellChat
cbmc_comp_n	cellchat⊎Cellinker_cellchat⊎Ramilowski2015	0.103159	CellChat
cbmc_comp_n	cellchat⊎Cellinker_cellchat⊎OmniPath	0.291432	CellChat
cbmc_comp_n	cellchat⊎CellPhoneDB_cellchat⊎Baccin2019	0.0749682	CellChat
cbmc_comp_n	cellchat⊎CellPhoneDB_cellchat⊎CellCall	0.00647948	CellChat
cbmc_comp_n	cellchat⊎CellPhoneDB_cellchat⊎CellChatDB	0.221174	CellChat
cbmc_comp_n	cellchat⊎CellPhoneDB_cellchat⊎Cellinker	0.0785007	CellChat
cbmc_comp_n	cellchat⊎CellPhoneDB_cellchat⊎CellTalkDB	0.0656934	CellChat
cbmc_comp_n	cellchat⊎CellPhoneDB_cellchat⊎connectomeDB2020	0.240442	CellChat
cbmc_comp_n	cellchat⊎CellPhoneDB_cellchat⊎EMBRACE	0.0859539	CellChat
cbmc_comp_n	cellchat⊎CellPhoneDB_cellchat⊎Guide2Pharma	0.055794	CellChat
cbmc_comp_n	cellchat⊎CellPhoneDB_cellchat⊎HPMR	0.0214008	CellChat
cbmc_comp_n	cellchat⊎CellPhoneDB_cellchat⊎ICELLNET	0.163664	CellChat
cbmc_comp_n	cellchat⊎CellPhoneDB_cellchat⊎iTALK	0.0458453	CellChat
cbmc_comp_n	cellchat⊎CellPhoneDB_cellchat⊎Kirouac2010	0.170996	CellChat
cbmc_comp_n	cellchat⊎CellPhoneDB_cellchat⊎LRdb	0.0587382	CellChat
cbmc_comp_n	cellchat⊎CellPhoneDB_cellchat⊎Ramilowski2015	0.110442	CellChat
cbmc_comp_n	cellchat⊎CellPhoneDB_cellchat⊎OmniPath	0.0188416	CellChat
cbmc_comp_n	cellchat⊎CellTalkDB_cellchat⊎Baccin2019	0.0669746	CellChat
cbmc_comp_n	cellchat⊎CellTalkDB_cellchat⊎CellCall	0	CellChat
cbmc_comp_n	cellchat⊎CellTalkDB_cellchat⊎CellChatDB	0.0603234	CellChat
cbmc_comp_n	cellchat⊎CellTalkDB_cellchat⊎Cellinker	0.142778	CellChat
cbmc_comp_n	cellchat⊎CellTalkDB_cellchat⊎CellPhoneDB	0.0656934	CellChat
cbmc_comp_n	cellchat⊎CellTalkDB_cellchat⊎connectomeDB2020	0.180638	CellChat
cbmc_comp_n	cellchat⊎CellTalkDB_cellchat⊎EMBRACE	0.177877	CellChat
cbmc_comp_n	cellchat⊎CellTalkDB_cellchat⊎Guide2Pharma	0	CellChat
cbmc_comp_n	cellchat⊎CellTalkDB_cellchat⊎HPMR	0	CellChat
cbmc_comp_n	cellchat⊎CellTalkDB_cellchat⊎ICELLNET	0.0673701	CellChat
cbmc_comp_n	cellchat⊎CellTalkDB_cellchat⊎iTALK	0.574803	CellChat
cbmc_comp_n	cellchat⊎CellTalkDB_cellchat⊎Kirouac2010	0.0525803	CellChat
cbmc_comp_n	cellchat⊎CellTalkDB_cellchat⊎LRdb	0.626016	CellChat
cbmc_comp_n	cellchat⊎CellTalkDB_cellchat⊎Ramilowski2015	0.1391	CellChat
cbmc_comp_n	cellchat⊎CellTalkDB_cellchat⊎OmniPath	0.293661	CellChat
cbmc_comp_n	cellchat⊎connectomeDB2020_cellchat⊎Baccin2019	0.186644	CellChat
cbmc_comp_n	cellchat⊎connectomeDB2020_cellchat⊎CellCall	0.00399202	CellChat
cbmc_comp_n	cellchat⊎connectomeDB2020_cellchat⊎CellChatDB	0.198173	CellChat
cbmc_comp_n	cellchat⊎connectomeDB2020_cellchat⊎Cellinker	0.169972	CellChat
cbmc_comp_n	cellchat⊎connectomeDB2020_cellchat⊎CellPhoneDB	0.240442	CellChat
cbmc_comp_n	cellchat⊎connectomeDB2020_cellchat⊎CellTalkDB	0.180638	CellChat
cbmc_comp_n	cellchat⊎connectomeDB2020_cellchat⊎EMBRACE	0.209517	CellChat
cbmc_comp_n	cellchat⊎connectomeDB2020_cellchat⊎Guide2Pharma	0.0258449	CellChat
cbmc_comp_n	cellchat⊎connectomeDB2020_cellchat⊎HPMR	0.0162214	CellChat
cbmc_comp_n	cellchat⊎connectomeDB2020_cellchat⊎ICELLNET	0.285435	CellChat
cbmc_comp_n	cellchat⊎connectomeDB2020_cellchat⊎iTALK	0.226242	CellChat
cbmc_comp_n	cellchat⊎connectomeDB2020_cellchat⊎Kirouac2010	0.0788423	CellChat
cbmc_comp_n	cellchat⊎connectomeDB2020_cellchat⊎LRdb	0.258653	CellChat
cbmc_comp_n	cellchat⊎connectomeDB2020_cellchat⊎Ramilowski2015	0.517051	CellChat
cbmc_comp_n	cellchat⊎connectomeDB2020_cellchat⊎OmniPath	0.0493179	CellChat
cbmc_comp_n	cellchat⊎EMBRACE_cellchat⊎Baccin2019	0.267457	CellChat
cbmc_comp_n	cellchat⊎EMBRACE_cellchat⊎CellCall	0.00518135	CellChat
cbmc_comp_n	cellchat⊎EMBRACE_cellchat⊎CellChatDB	0.0414634	CellChat
cbmc_comp_n	cellchat⊎EMBRACE_cellchat⊎Cellinker	0.032725	CellChat
cbmc_comp_n	cellchat⊎EMBRACE_cellchat⊎CellPhoneDB	0.0859539	CellChat
cbmc_comp_n	cellchat⊎EMBRACE_cellchat⊎CellTalkDB	0.177877	CellChat
cbmc_comp_n	cellchat⊎EMBRACE_cellchat⊎connectomeDB2020	0.209517	CellChat
cbmc_comp_n	cellchat⊎EMBRACE_cellchat⊎Guide2Pharma	0.0446735	CellChat
cbmc_comp_n	cellchat⊎EMBRACE_cellchat⊎HPMR	0.0288925	CellChat
cbmc_comp_n	cellchat⊎EMBRACE_cellchat⊎ICELLNET	0.0159635	CellChat
cbmc_comp_n	cellchat⊎EMBRACE_cellchat⊎iTALK	0.277147	CellChat
cbmc_comp_n	cellchat⊎EMBRACE_cellchat⊎Kirouac2010	0.00305344	CellChat
cbmc_comp_n	cellchat⊎EMBRACE_cellchat⊎LRdb	0.252782	CellChat
cbmc_comp_n	cellchat⊎EMBRACE_cellchat⊎Ramilowski2015	0.373034	CellChat
cbmc_comp_n	cellchat⊎EMBRACE_cellchat⊎OmniPath	0.0619946	CellChat
cbmc_comp_n	cellchat⊎Guide2Pharma_cellchat⊎Baccin2019	0.00966184	CellChat
cbmc_comp_n	cellchat⊎Guide2Pharma_cellchat⊎CellCall	0.117647	CellChat
cbmc_comp_n	cellchat⊎Guide2Pharma_cellchat⊎CellChatDB	0.00272109	CellChat
cbmc_comp_n	cellchat⊎Guide2Pharma_cellchat⊎Cellinker	0.000912409	CellChat
cbmc_comp_n	cellchat⊎Guide2Pharma_cellchat⊎CellPhoneDB	0.055794	CellChat
cbmc_comp_n	cellchat⊎Guide2Pharma_cellchat⊎CellTalkDB	0	CellChat
cbmc_comp_n	cellchat⊎Guide2Pharma_cellchat⊎connectomeDB2020	0.0258449	CellChat
cbmc_comp_n	cellchat⊎Guide2Pharma_cellchat⊎EMBRACE	0.0446735	CellChat
cbmc_comp_n	cellchat⊎Guide2Pharma_cellchat⊎HPMR	0.0210526	CellChat
cbmc_comp_n	cellchat⊎Guide2Pharma_cellchat⊎ICELLNET	0.0057971	CellChat
cbmc_comp_n	cellchat⊎Guide2Pharma_cellchat⊎iTALK	0.0258449	CellChat
cbmc_comp_n	cellchat⊎Guide2Pharma_cellchat⊎Kirouac2010	0.018018	CellChat
cbmc_comp_n	cellchat⊎Guide2Pharma_cellchat⊎LRdb	0.0248262	CellChat
cbmc_comp_n	cellchat⊎Guide2Pharma_cellchat⊎Ramilowski2015	0.0430769	CellChat
cbmc_comp_n	cellchat⊎Guide2Pharma_cellchat⊎OmniPath	0	CellChat
cbmc_comp_n	cellchat⊎HPMR_cellchat⊎Baccin2019	0.0687204	CellChat
cbmc_comp_n	cellchat⊎HPMR_cellchat⊎CellCall	0.0289855	CellChat
cbmc_comp_n	cellchat⊎HPMR_cellchat⊎CellChatDB	0.0266667	CellChat
cbmc_comp_n	cellchat⊎HPMR_cellchat⊎Cellinker	0	CellChat
cbmc_comp_n	cellchat⊎HPMR_cellchat⊎CellPhoneDB	0.0214008	CellChat
cbmc_comp_n	cellchat⊎HPMR_cellchat⊎CellTalkDB	0	CellChat
cbmc_comp_n	cellchat⊎HPMR_cellchat⊎connectomeDB2020	0.0162214	CellChat
cbmc_comp_n	cellchat⊎HPMR_cellchat⊎EMBRACE	0.0288925	CellChat
cbmc_comp_n	cellchat⊎HPMR_cellchat⊎Guide2Pharma	0.0210526	CellChat
cbmc_comp_n	cellchat⊎HPMR_cellchat⊎ICELLNET	0.00529101	CellChat
cbmc_comp_n	cellchat⊎HPMR_cellchat⊎iTALK	0.011396	CellChat
cbmc_comp_n	cellchat⊎HPMR_cellchat⊎Kirouac2010	0.0138889	CellChat
cbmc_comp_n	cellchat⊎HPMR_cellchat⊎LRdb	0.00188147	CellChat
cbmc_comp_n	cellchat⊎HPMR_cellchat⊎Ramilowski2015	0.0289436	CellChat
cbmc_comp_n	cellchat⊎HPMR_cellchat⊎OmniPath	0	CellChat
cbmc_comp_n	cellchat⊎ICELLNET_cellchat⊎Baccin2019	0.0953125	CellChat
cbmc_comp_n	cellchat⊎ICELLNET_cellchat⊎CellCall	0.0126183	CellChat
cbmc_comp_n	cellchat⊎ICELLNET_cellchat⊎CellChatDB	0.186047	CellChat
cbmc_comp_n	cellchat⊎ICELLNET_cellchat⊎Cellinker	0.0987261	CellChat
cbmc_comp_n	cellchat⊎ICELLNET_cellchat⊎CellPhoneDB	0.163664	CellChat
cbmc_comp_n	cellchat⊎ICELLNET_cellchat⊎CellTalkDB	0.0673701	CellChat
cbmc_comp_n	cellchat⊎ICELLNET_cellchat⊎connectomeDB2020	0.285435	CellChat
cbmc_comp_n	cellchat⊎ICELLNET_cellchat⊎EMBRACE	0.0159635	CellChat
cbmc_comp_n	cellchat⊎ICELLNET_cellchat⊎Guide2Pharma	0.0057971	CellChat
cbmc_comp_n	cellchat⊎ICELLNET_cellchat⊎HPMR	0.00529101	CellChat
cbmc_comp_n	cellchat⊎ICELLNET_cellchat⊎iTALK	0.025741	CellChat
cbmc_comp_n	cellchat⊎ICELLNET_cellchat⊎Kirouac2010	0.257143	CellChat
cbmc_comp_n	cellchat⊎ICELLNET_cellchat⊎LRdb	0.0461416	CellChat
cbmc_comp_n	cellchat⊎ICELLNET_cellchat⊎Ramilowski2015	0.0908059	CellChat
cbmc_comp_n	cellchat⊎ICELLNET_cellchat⊎OmniPath	0.0225505	CellChat
cbmc_comp_n	cellchat⊎iTALK_cellchat⊎Baccin2019	0.105263	CellChat
cbmc_comp_n	cellchat⊎iTALK_cellchat⊎CellCall	0.00199203	CellChat
cbmc_comp_n	cellchat⊎iTALK_cellchat⊎CellChatDB	0.0302115	CellChat
cbmc_comp_n	cellchat⊎iTALK_cellchat⊎Cellinker	0.0834208	CellChat
cbmc_comp_n	cellchat⊎iTALK_cellchat⊎CellPhoneDB	0.0458453	CellChat
cbmc_comp_n	cellchat⊎iTALK_cellchat⊎CellTalkDB	0.574803	CellChat
cbmc_comp_n	cellchat⊎iTALK_cellchat⊎connectomeDB2020	0.226242	CellChat
cbmc_comp_n	cellchat⊎iTALK_cellchat⊎EMBRACE	0.277147	CellChat
cbmc_comp_n	cellchat⊎iTALK_cellchat⊎Guide2Pharma	0.0258449	CellChat
cbmc_comp_n	cellchat⊎iTALK_cellchat⊎HPMR	0.011396	CellChat
cbmc_comp_n	cellchat⊎iTALK_cellchat⊎ICELLNET	0.025741	CellChat
cbmc_comp_n	cellchat⊎iTALK_cellchat⊎Kirouac2010	0	CellChat
cbmc_comp_n	cellchat⊎iTALK_cellchat⊎LRdb	0.841621	CellChat
cbmc_comp_n	cellchat⊎iTALK_cellchat⊎Ramilowski2015	0.280934	CellChat
cbmc_comp_n	cellchat⊎iTALK_cellchat⊎OmniPath	0.221001	CellChat
cbmc_comp_n	cellchat⊎Kirouac2010_cellchat⊎Baccin2019	0.00863931	CellChat
cbmc_comp_n	cellchat⊎Kirouac2010_cellchat⊎CellCall	0.0235294	CellChat
cbmc_comp_n	cellchat⊎Kirouac2010_cellchat⊎CellChatDB	0.105485	CellChat
cbmc_comp_n	cellchat⊎Kirouac2010_cellchat⊎Cellinker	0.0437158	CellChat
cbmc_comp_n	cellchat⊎Kirouac2010_cellchat⊎CellPhoneDB	0.170996	CellChat
cbmc_comp_n	cellchat⊎Kirouac2010_cellchat⊎CellTalkDB	0.0525803	CellChat
cbmc_comp_n	cellchat⊎Kirouac2010_cellchat⊎connectomeDB2020	0.0788423	CellChat
cbmc_comp_n	cellchat⊎Kirouac2010_cellchat⊎EMBRACE	0.00305344	CellChat
cbmc_comp_n	cellchat⊎Kirouac2010_cellchat⊎Guide2Pharma	0.018018	CellChat
cbmc_comp_n	cellchat⊎Kirouac2010_cellchat⊎HPMR	0.0138889	CellChat
cbmc_comp_n	cellchat⊎Kirouac2010_cellchat⊎ICELLNET	0.257143	CellChat
cbmc_comp_n	cellchat⊎Kirouac2010_cellchat⊎iTALK	0	CellChat
cbmc_comp_n	cellchat⊎Kirouac2010_cellchat⊎LRdb	0	CellChat
cbmc_comp_n	cellchat⊎Kirouac2010_cellchat⊎Ramilowski2015	0.0055325	CellChat
cbmc_comp_n	cellchat⊎Kirouac2010_cellchat⊎OmniPath	0.00745573	CellChat
cbmc_comp_n	cellchat⊎LRdb_cellchat⊎Baccin2019	0.0896226	CellChat
cbmc_comp_n	cellchat⊎LRdb_cellchat⊎CellCall	0.00199203	CellChat
cbmc_comp_n	cellchat⊎LRdb_cellchat⊎CellChatDB	0.0258724	CellChat
cbmc_comp_n	cellchat⊎LRdb_cellchat⊎Cellinker	0.11141	CellChat
cbmc_comp_n	cellchat⊎LRdb_cellchat⊎CellPhoneDB	0.0587382	CellChat
cbmc_comp_n	cellchat⊎LRdb_cellchat⊎CellTalkDB	0.626016	CellChat
cbmc_comp_n	cellchat⊎LRdb_cellchat⊎connectomeDB2020	0.258653	CellChat
cbmc_comp_n	cellchat⊎LRdb_cellchat⊎EMBRACE	0.252782	CellChat
cbmc_comp_n	cellchat⊎LRdb_cellchat⊎Guide2Pharma	0.0248262	CellChat
cbmc_comp_n	cellchat⊎LRdb_cellchat⊎HPMR	0.00188147	CellChat
cbmc_comp_n	cellchat⊎LRdb_cellchat⊎ICELLNET	0.0461416	CellChat
cbmc_comp_n	cellchat⊎LRdb_cellchat⊎iTALK	0.841621	CellChat
cbmc_comp_n	cellchat⊎LRdb_cellchat⊎Kirouac2010	0	CellChat
cbmc_comp_n	cellchat⊎LRdb_cellchat⊎Ramilowski2015	0.248862	CellChat
cbmc_comp_n	cellchat⊎LRdb_cellchat⊎OmniPath	0.243781	CellChat
cbmc_comp_n	cellchat⊎Ramilowski2015_cellchat⊎Baccin2019	0.163472	CellChat
cbmc_comp_n	cellchat⊎Ramilowski2015_cellchat⊎CellCall	0.00772798	CellChat
cbmc_comp_n	cellchat⊎Ramilowski2015_cellchat⊎CellChatDB	0.0868866	CellChat
cbmc_comp_n	cellchat⊎Ramilowski2015_cellchat⊎Cellinker	0.103159	CellChat
cbmc_comp_n	cellchat⊎Ramilowski2015_cellchat⊎CellPhoneDB	0.110442	CellChat
cbmc_comp_n	cellchat⊎Ramilowski2015_cellchat⊎CellTalkDB	0.1391	CellChat
cbmc_comp_n	cellchat⊎Ramilowski2015_cellchat⊎connectomeDB2020	0.517051	CellChat
cbmc_comp_n	cellchat⊎Ramilowski2015_cellchat⊎EMBRACE	0.373034	CellChat
cbmc_comp_n	cellchat⊎Ramilowski2015_cellchat⊎Guide2Pharma	0.0430769	CellChat
cbmc_comp_n	cellchat⊎Ramilowski2015_cellchat⊎HPMR	0.0289436	CellChat
cbmc_comp_n	cellchat⊎Ramilowski2015_cellchat⊎ICELLNET	0.0908059	CellChat
cbmc_comp_n	cellchat⊎Ramilowski2015_cellchat⊎iTALK	0.280934	CellChat
cbmc_comp_n	cellchat⊎Ramilowski2015_cellchat⊎Kirouac2010	0.0055325	CellChat
cbmc_comp_n	cellchat⊎Ramilowski2015_cellchat⊎LRdb	0.248862	CellChat
cbmc_comp_n	cellchat⊎Ramilowski2015_cellchat⊎OmniPath	0.0319749	CellChat
cbmc_comp_n	cellchat⊎OmniPath_cellchat⊎Baccin2019	0.0413223	CellChat
cbmc_comp_n	cellchat⊎OmniPath_cellchat⊎CellCall	0	CellChat
cbmc_comp_n	cellchat⊎OmniPath_cellchat⊎CellChatDB	0.0396341	CellChat
cbmc_comp_n	cellchat⊎OmniPath_cellchat⊎Cellinker	0.291432	CellChat
cbmc_comp_n	cellchat⊎OmniPath_cellchat⊎CellPhoneDB	0.0188416	CellChat
cbmc_comp_n	cellchat⊎OmniPath_cellchat⊎CellTalkDB	0.293661	CellChat
cbmc_comp_n	cellchat⊎OmniPath_cellchat⊎connectomeDB2020	0.0493179	CellChat
cbmc_comp_n	cellchat⊎OmniPath_cellchat⊎EMBRACE	0.0619946	CellChat
cbmc_comp_n	cellchat⊎OmniPath_cellchat⊎Guide2Pharma	0	CellChat
cbmc_comp_n	cellchat⊎OmniPath_cellchat⊎HPMR	0	CellChat
cbmc_comp_n	cellchat⊎OmniPath_cellchat⊎ICELLNET	0.0225505	CellChat
cbmc_comp_n	cellchat⊎OmniPath_cellchat⊎iTALK	0.221001	CellChat
cbmc_comp_n	cellchat⊎OmniPath_cellchat⊎Kirouac2010	0.00745573	CellChat
cbmc_comp_n	cellchat⊎OmniPath_cellchat⊎LRdb	0.243781	CellChat
cbmc_comp_n	cellchat⊎OmniPath_cellchat⊎Ramilowski2015	0.0319749	CellChat
cbmc_comp_n	call_sca⊎Baccin2019_call_sca⊎CellCall	0.00401405	SingleCellSignalR
cbmc_comp_n	call_sca⊎Baccin2019_call_sca⊎CellChatDB	0.0318584	SingleCellSignalR
cbmc_comp_n	call_sca⊎Baccin2019_call_sca⊎Cellinker	0.0135281	SingleCellSignalR
cbmc_comp_n	call_sca⊎Baccin2019_call_sca⊎CellPhoneDB	0.0411545	SingleCellSignalR
cbmc_comp_n	call_sca⊎Baccin2019_call_sca⊎CellTalkDB	0.0209184	SingleCellSignalR
cbmc_comp_n	call_sca⊎Baccin2019_call_sca⊎connectomeDB2020	0.0367876	SingleCellSignalR
cbmc_comp_n	call_sca⊎Baccin2019_call_sca⊎EMBRACE	0.212727	SingleCellSignalR
cbmc_comp_n	call_sca⊎Baccin2019_call_sca⊎Guide2Pharma	0.00250501	SingleCellSignalR
cbmc_comp_n	call_sca⊎Baccin2019_call_sca⊎HPMR	0.0251025	SingleCellSignalR
cbmc_comp_n	call_sca⊎Baccin2019_call_sca⊎ICELLNET	0.118502	SingleCellSignalR
cbmc_comp_n	call_sca⊎Baccin2019_call_sca⊎iTALK	0.0319752	SingleCellSignalR
cbmc_comp_n	call_sca⊎Baccin2019_call_sca⊎Kirouac2010	0.00401405	SingleCellSignalR
cbmc_comp_n	call_sca⊎Baccin2019_call_sca⊎LRdb	0.0266803	SingleCellSignalR
cbmc_comp_n	call_sca⊎Baccin2019_call_sca⊎Ramilowski2015	0.070626	SingleCellSignalR
cbmc_comp_n	call_sca⊎Baccin2019_call_sca⊎OmniPath	0.015736	SingleCellSignalR
cbmc_comp_n	call_sca⊎CellCall_call_sca⊎Baccin2019	0.00401405	SingleCellSignalR
cbmc_comp_n	call_sca⊎CellCall_call_sca⊎CellChatDB	0	SingleCellSignalR
cbmc_comp_n	call_sca⊎CellCall_call_sca⊎Cellinker	0	SingleCellSignalR
cbmc_comp_n	call_sca⊎CellCall_call_sca⊎CellPhoneDB	0	SingleCellSignalR
cbmc_comp_n	call_sca⊎CellCall_call_sca⊎CellTalkDB	0	SingleCellSignalR
cbmc_comp_n	call_sca⊎CellCall_call_sca⊎connectomeDB2020	0.00050025	SingleCellSignalR
cbmc_comp_n	call_sca⊎CellCall_call_sca⊎EMBRACE	0.00050025	SingleCellSignalR
cbmc_comp_n	call_sca⊎CellCall_call_sca⊎Guide2Pharma	0.30039	SingleCellSignalR
cbmc_comp_n	call_sca⊎CellCall_call_sca⊎HPMR	0.125492	SingleCellSignalR
cbmc_comp_n	call_sca⊎CellCall_call_sca⊎ICELLNET	0.00806452	SingleCellSignalR
cbmc_comp_n	call_sca⊎CellCall_call_sca⊎iTALK	0	SingleCellSignalR
cbmc_comp_n	call_sca⊎CellCall_call_sca⊎Kirouac2010	0.0893246	SingleCellSignalR
cbmc_comp_n	call_sca⊎CellCall_call_sca⊎LRdb	0	SingleCellSignalR
cbmc_comp_n	call_sca⊎CellCall_call_sca⊎Ramilowski2015	0.00050025	SingleCellSignalR
cbmc_comp_n	call_sca⊎CellCall_call_sca⊎OmniPath	0	SingleCellSignalR
cbmc_comp_n	call_sca⊎CellChatDB_call_sca⊎Baccin2019	0.0318584	SingleCellSignalR
cbmc_comp_n	call_sca⊎CellChatDB_call_sca⊎CellCall	0	SingleCellSignalR
cbmc_comp_n	call_sca⊎CellChatDB_call_sca⊎Cellinker	0.0574413	SingleCellSignalR
cbmc_comp_n	call_sca⊎CellChatDB_call_sca⊎CellPhoneDB	0.142953	SingleCellSignalR
cbmc_comp_n	call_sca⊎CellChatDB_call_sca⊎CellTalkDB	0.0523781	SingleCellSignalR
cbmc_comp_n	call_sca⊎CellChatDB_call_sca⊎connectomeDB2020	0.151515	SingleCellSignalR
cbmc_comp_n	call_sca⊎CellChatDB_call_sca⊎EMBRACE	0.0361589	SingleCellSignalR
cbmc_comp_n	call_sca⊎CellChatDB_call_sca⊎Guide2Pharma	0	SingleCellSignalR
cbmc_comp_n	call_sca⊎CellChatDB_call_sca⊎HPMR	0.00229358	SingleCellSignalR
cbmc_comp_n	call_sca⊎CellChatDB_call_sca⊎ICELLNET	0.164557	SingleCellSignalR
cbmc_comp_n	call_sca⊎CellChatDB_call_sca⊎iTALK	0.0222222	SingleCellSignalR
cbmc_comp_n	call_sca⊎CellChatDB_call_sca⊎Kirouac2010	0.0632603	SingleCellSignalR
cbmc_comp_n	call_sca⊎CellChatDB_call_sca⊎LRdb	0.019242	SingleCellSignalR
cbmc_comp_n	call_sca⊎CellChatDB_call_sca⊎Ramilowski2015	0.0639075	SingleCellSignalR
cbmc_comp_n	call_sca⊎CellChatDB_call_sca⊎OmniPath	0.027027	SingleCellSignalR
cbmc_comp_n	call_sca⊎Cellinker_call_sca⊎Baccin2019	0.0135281	SingleCellSignalR
cbmc_comp_n	call_sca⊎Cellinker_call_sca⊎CellCall	0	SingleCellSignalR
cbmc_comp_n	call_sca⊎Cellinker_call_sca⊎CellChatDB	0.0574413	SingleCellSignalR
cbmc_comp_n	call_sca⊎Cellinker_call_sca⊎CellPhoneDB	0.052662	SingleCellSignalR
cbmc_comp_n	call_sca⊎Cellinker_call_sca⊎CellTalkDB	0.120958	SingleCellSignalR
cbmc_comp_n	call_sca⊎Cellinker_call_sca⊎connectomeDB2020	0.105077	SingleCellSignalR
cbmc_comp_n	call_sca⊎Cellinker_call_sca⊎EMBRACE	0.0135355	SingleCellSignalR
cbmc_comp_n	call_sca⊎Cellinker_call_sca⊎Guide2Pharma	0	SingleCellSignalR
cbmc_comp_n	call_sca⊎Cellinker_call_sca⊎HPMR	0	SingleCellSignalR
cbmc_comp_n	call_sca⊎Cellinker_call_sca⊎ICELLNET	0.0469799	SingleCellSignalR
cbmc_comp_n	call_sca⊎Cellinker_call_sca⊎iTALK	0.0458101	SingleCellSignalR
cbmc_comp_n	call_sca⊎Cellinker_call_sca⊎Kirouac2010	0.0302697	SingleCellSignalR
cbmc_comp_n	call_sca⊎Cellinker_call_sca⊎LRdb	0.0672748	SingleCellSignalR
cbmc_comp_n	call_sca⊎Cellinker_call_sca⊎Ramilowski2015	0.0458101	SingleCellSignalR
cbmc_comp_n	call_sca⊎Cellinker_call_sca⊎OmniPath	0.283951	SingleCellSignalR
cbmc_comp_n	call_sca⊎CellPhoneDB_call_sca⊎Baccin2019	0.0411545	SingleCellSignalR
cbmc_comp_n	call_sca⊎CellPhoneDB_call_sca⊎CellCall	0	SingleCellSignalR
cbmc_comp_n	call_sca⊎CellPhoneDB_call_sca⊎CellChatDB	0.142953	SingleCellSignalR
cbmc_comp_n	call_sca⊎CellPhoneDB_call_sca⊎Cellinker	0.052662	SingleCellSignalR
cbmc_comp_n	call_sca⊎CellPhoneDB_call_sca⊎CellTalkDB	0.0495957	SingleCellSignalR
cbmc_comp_n	call_sca⊎CellPhoneDB_call_sca⊎connectomeDB2020	0.145294	SingleCellSignalR
cbmc_comp_n	call_sca⊎CellPhoneDB_call_sca⊎EMBRACE	0.0786704	SingleCellSignalR
cbmc_comp_n	call_sca⊎CellPhoneDB_call_sca⊎Guide2Pharma	0.0247368	SingleCellSignalR
cbmc_comp_n	call_sca⊎CellPhoneDB_call_sca⊎HPMR	0.00516262	SingleCellSignalR
cbmc_comp_n	call_sca⊎CellPhoneDB_call_sca⊎ICELLNET	0.182868	SingleCellSignalR
cbmc_comp_n	call_sca⊎CellPhoneDB_call_sca⊎iTALK	0.0400641	SingleCellSignalR
cbmc_comp_n	call_sca⊎CellPhoneDB_call_sca⊎Kirouac2010	0.0798669	SingleCellSignalR
cbmc_comp_n	call_sca⊎CellPhoneDB_call_sca⊎LRdb	0.0384	SingleCellSignalR
cbmc_comp_n	call_sca⊎CellPhoneDB_call_sca⊎Ramilowski2015	0.107509	SingleCellSignalR
cbmc_comp_n	call_sca⊎CellPhoneDB_call_sca⊎OmniPath	0.0204403	SingleCellSignalR
cbmc_comp_n	call_sca⊎CellTalkDB_call_sca⊎Baccin2019	0.0209184	SingleCellSignalR
cbmc_comp_n	call_sca⊎CellTalkDB_call_sca⊎CellCall	0	SingleCellSignalR
cbmc_comp_n	call_sca⊎CellTalkDB_call_sca⊎CellChatDB	0.0523781	SingleCellSignalR
cbmc_comp_n	call_sca⊎CellTalkDB_call_sca⊎Cellinker	0.120958	SingleCellSignalR
cbmc_comp_n	call_sca⊎CellTalkDB_call_sca⊎CellPhoneDB	0.0495957	SingleCellSignalR
cbmc_comp_n	call_sca⊎CellTalkDB_call_sca⊎connectomeDB2020	0.174398	SingleCellSignalR
cbmc_comp_n	call_sca⊎CellTalkDB_call_sca⊎EMBRACE	0.0970927	SingleCellSignalR
cbmc_comp_n	call_sca⊎CellTalkDB_call_sca⊎Guide2Pharma	0	SingleCellSignalR
cbmc_comp_n	call_sca⊎CellTalkDB_call_sca⊎HPMR	0	SingleCellSignalR
cbmc_comp_n	call_sca⊎CellTalkDB_call_sca⊎ICELLNET	0.0438413	SingleCellSignalR
cbmc_comp_n	call_sca⊎CellTalkDB_call_sca⊎iTALK	0.6	SingleCellSignalR
cbmc_comp_n	call_sca⊎CellTalkDB_call_sca⊎Kirouac2010	0.0282776	SingleCellSignalR
cbmc_comp_n	call_sca⊎CellTalkDB_call_sca⊎LRdb	0.652893	SingleCellSignalR
cbmc_comp_n	call_sca⊎CellTalkDB_call_sca⊎Ramilowski2015	0.106807	SingleCellSignalR
cbmc_comp_n	call_sca⊎CellTalkDB_call_sca⊎OmniPath	0.291156	SingleCellSignalR
cbmc_comp_n	call_sca⊎connectomeDB2020_call_sca⊎Baccin2019	0.0367876	SingleCellSignalR
cbmc_comp_n	call_sca⊎connectomeDB2020_call_sca⊎CellCall	0.00050025	SingleCellSignalR
cbmc_comp_n	call_sca⊎connectomeDB2020_call_sca⊎CellChatDB	0.151515	SingleCellSignalR
cbmc_comp_n	call_sca⊎connectomeDB2020_call_sca⊎Cellinker	0.105077	SingleCellSignalR
cbmc_comp_n	call_sca⊎connectomeDB2020_call_sca⊎CellPhoneDB	0.145294	SingleCellSignalR
cbmc_comp_n	call_sca⊎connectomeDB2020_call_sca⊎CellTalkDB	0.174398	SingleCellSignalR
cbmc_comp_n	call_sca⊎connectomeDB2020_call_sca⊎EMBRACE	0.130582	SingleCellSignalR
cbmc_comp_n	call_sca⊎connectomeDB2020_call_sca⊎Guide2Pharma	0.0183299	SingleCellSignalR
cbmc_comp_n	call_sca⊎connectomeDB2020_call_sca⊎HPMR	0.001001	SingleCellSignalR
cbmc_comp_n	call_sca⊎connectomeDB2020_call_sca⊎ICELLNET	0.154734	SingleCellSignalR
cbmc_comp_n	call_sca⊎connectomeDB2020_call_sca⊎iTALK	0.208459	SingleCellSignalR
cbmc_comp_n	call_sca⊎connectomeDB2020_call_sca⊎Kirouac2010	0.0449321	SingleCellSignalR
cbmc_comp_n	call_sca⊎connectomeDB2020_call_sca⊎LRdb	0.231527	SingleCellSignalR
cbmc_comp_n	call_sca⊎connectomeDB2020_call_sca⊎Ramilowski2015	0.50263	SingleCellSignalR
cbmc_comp_n	call_sca⊎connectomeDB2020_call_sca⊎OmniPath	0.0443864	SingleCellSignalR
cbmc_comp_n	call_sca⊎EMBRACE_call_sca⊎Baccin2019	0.212727	SingleCellSignalR
cbmc_comp_n	call_sca⊎EMBRACE_call_sca⊎CellCall	0.00050025	SingleCellSignalR
cbmc_comp_n	call_sca⊎EMBRACE_call_sca⊎CellChatDB	0.0361589	SingleCellSignalR
cbmc_comp_n	call_sca⊎EMBRACE_call_sca⊎Cellinker	0.0135355	SingleCellSignalR
cbmc_comp_n	call_sca⊎EMBRACE_call_sca⊎CellPhoneDB	0.0786704	SingleCellSignalR
cbmc_comp_n	call_sca⊎EMBRACE_call_sca⊎CellTalkDB	0.0970927	SingleCellSignalR
cbmc_comp_n	call_sca⊎EMBRACE_call_sca⊎connectomeDB2020	0.130582	SingleCellSignalR
cbmc_comp_n	call_sca⊎EMBRACE_call_sca⊎Guide2Pharma	0.0240655	SingleCellSignalR
cbmc_comp_n	call_sca⊎EMBRACE_call_sca⊎HPMR	0.00654253	SingleCellSignalR
cbmc_comp_n	call_sca⊎EMBRACE_call_sca⊎ICELLNET	0.0219724	SingleCellSignalR
cbmc_comp_n	call_sca⊎EMBRACE_call_sca⊎iTALK	0.155402	SingleCellSignalR
cbmc_comp_n	call_sca⊎EMBRACE_call_sca⊎Kirouac2010	0	SingleCellSignalR
cbmc_comp_n	call_sca⊎EMBRACE_call_sca⊎LRdb	0.140901	SingleCellSignalR
cbmc_comp_n	call_sca⊎EMBRACE_call_sca⊎Ramilowski2015	0.212121	SingleCellSignalR
cbmc_comp_n	call_sca⊎EMBRACE_call_sca⊎OmniPath	0.0427529	SingleCellSignalR
cbmc_comp_n	call_sca⊎Guide2Pharma_call_sca⊎Baccin2019	0.00250501	SingleCellSignalR
cbmc_comp_n	call_sca⊎Guide2Pharma_call_sca⊎CellCall	0.30039	SingleCellSignalR
cbmc_comp_n	call_sca⊎Guide2Pharma_call_sca⊎CellChatDB	0	SingleCellSignalR
cbmc_comp_n	call_sca⊎Guide2Pharma_call_sca⊎Cellinker	0	SingleCellSignalR
cbmc_comp_n	call_sca⊎Guide2Pharma_call_sca⊎CellPhoneDB	0.0247368	SingleCellSignalR
cbmc_comp_n	call_sca⊎Guide2Pharma_call_sca⊎CellTalkDB	0	SingleCellSignalR
cbmc_comp_n	call_sca⊎Guide2Pharma_call_sca⊎connectomeDB2020	0.0183299	SingleCellSignalR
cbmc_comp_n	call_sca⊎Guide2Pharma_call_sca⊎EMBRACE	0.0240655	SingleCellSignalR
cbmc_comp_n	call_sca⊎Guide2Pharma_call_sca⊎HPMR	0.128668	SingleCellSignalR
cbmc_comp_n	call_sca⊎Guide2Pharma_call_sca⊎ICELLNET	0.00300903	SingleCellSignalR
cbmc_comp_n	call_sca⊎Guide2Pharma_call_sca⊎iTALK	0.0121457	SingleCellSignalR
cbmc_comp_n	call_sca⊎Guide2Pharma_call_sca⊎Kirouac2010	0.0666667	SingleCellSignalR
cbmc_comp_n	call_sca⊎Guide2Pharma_call_sca⊎LRdb	0.0121457	SingleCellSignalR
cbmc_comp_n	call_sca⊎Guide2Pharma_call_sca⊎Ramilowski2015	0.0188487	SingleCellSignalR
cbmc_comp_n	call_sca⊎Guide2Pharma_call_sca⊎OmniPath	0	SingleCellSignalR
cbmc_comp_n	call_sca⊎HPMR_call_sca⊎Baccin2019	0.0251025	SingleCellSignalR
cbmc_comp_n	call_sca⊎HPMR_call_sca⊎CellCall	0.125492	SingleCellSignalR
cbmc_comp_n	call_sca⊎HPMR_call_sca⊎CellChatDB	0.00229358	SingleCellSignalR
cbmc_comp_n	call_sca⊎HPMR_call_sca⊎Cellinker	0	SingleCellSignalR
cbmc_comp_n	call_sca⊎HPMR_call_sca⊎CellPhoneDB	0.00516262	SingleCellSignalR
cbmc_comp_n	call_sca⊎HPMR_call_sca⊎CellTalkDB	0	SingleCellSignalR
cbmc_comp_n	call_sca⊎HPMR_call_sca⊎connectomeDB2020	0.001001	SingleCellSignalR
cbmc_comp_n	call_sca⊎HPMR_call_sca⊎EMBRACE	0.00654253	SingleCellSignalR
cbmc_comp_n	call_sca⊎HPMR_call_sca⊎Guide2Pharma	0.128668	SingleCellSignalR
cbmc_comp_n	call_sca⊎HPMR_call_sca⊎ICELLNET	0.00250627	SingleCellSignalR
cbmc_comp_n	call_sca⊎HPMR_call_sca⊎iTALK	0	SingleCellSignalR
cbmc_comp_n	call_sca⊎HPMR_call_sca⊎Kirouac2010	0.0219724	SingleCellSignalR
cbmc_comp_n	call_sca⊎HPMR_call_sca⊎LRdb	0	SingleCellSignalR
cbmc_comp_n	call_sca⊎HPMR_call_sca⊎Ramilowski2015	0.00200401	SingleCellSignalR
cbmc_comp_n	call_sca⊎HPMR_call_sca⊎OmniPath	0	SingleCellSignalR
cbmc_comp_n	call_sca⊎ICELLNET_call_sca⊎Baccin2019	0.118502	SingleCellSignalR
cbmc_comp_n	call_sca⊎ICELLNET_call_sca⊎CellCall	0.00806452	SingleCellSignalR
cbmc_comp_n	call_sca⊎ICELLNET_call_sca⊎CellChatDB	0.164557	SingleCellSignalR
cbmc_comp_n	call_sca⊎ICELLNET_call_sca⊎Cellinker	0.0469799	SingleCellSignalR
cbmc_comp_n	call_sca⊎ICELLNET_call_sca⊎CellPhoneDB	0.182868	SingleCellSignalR
cbmc_comp_n	call_sca⊎ICELLNET_call_sca⊎CellTalkDB	0.0438413	SingleCellSignalR
cbmc_comp_n	call_sca⊎ICELLNET_call_sca⊎connectomeDB2020	0.154734	SingleCellSignalR
cbmc_comp_n	call_sca⊎ICELLNET_call_sca⊎EMBRACE	0.0219724	SingleCellSignalR
cbmc_comp_n	call_sca⊎ICELLNET_call_sca⊎Guide2Pharma	0.00300903	SingleCellSignalR
cbmc_comp_n	call_sca⊎ICELLNET_call_sca⊎HPMR	0.00250627	SingleCellSignalR
cbmc_comp_n	call_sca⊎ICELLNET_call_sca⊎iTALK	0.0136847	SingleCellSignalR
cbmc_comp_n	call_sca⊎ICELLNET_call_sca⊎Kirouac2010	0.0834236	SingleCellSignalR
cbmc_comp_n	call_sca⊎ICELLNET_call_sca⊎LRdb	0.0309278	SingleCellSignalR
cbmc_comp_n	call_sca⊎ICELLNET_call_sca⊎Ramilowski2015	0.0493179	SingleCellSignalR
cbmc_comp_n	call_sca⊎ICELLNET_call_sca⊎OmniPath	0.0167768	SingleCellSignalR
cbmc_comp_n	call_sca⊎iTALK_call_sca⊎Baccin2019	0.0319752	SingleCellSignalR
cbmc_comp_n	call_sca⊎iTALK_call_sca⊎CellCall	0	SingleCellSignalR
cbmc_comp_n	call_sca⊎iTALK_call_sca⊎CellChatDB	0.0222222	SingleCellSignalR
cbmc_comp_n	call_sca⊎iTALK_call_sca⊎Cellinker	0.0458101	SingleCellSignalR
cbmc_comp_n	call_sca⊎iTALK_call_sca⊎CellPhoneDB	0.0400641	SingleCellSignalR
cbmc_comp_n	call_sca⊎iTALK_call_sca⊎CellTalkDB	0.6	SingleCellSignalR
cbmc_comp_n	call_sca⊎iTALK_call_sca⊎connectomeDB2020	0.208459	SingleCellSignalR
cbmc_comp_n	call_sca⊎iTALK_call_sca⊎EMBRACE	0.155402	SingleCellSignalR
cbmc_comp_n	call_sca⊎iTALK_call_sca⊎Guide2Pharma	0.0121457	SingleCellSignalR
cbmc_comp_n	call_sca⊎iTALK_call_sca⊎HPMR	0	SingleCellSignalR
cbmc_comp_n	call_sca⊎iTALK_call_sca⊎ICELLNET	0.0136847	SingleCellSignalR
cbmc_comp_n	call_sca⊎iTALK_call_sca⊎Kirouac2010	0	SingleCellSignalR
cbmc_comp_n	call_sca⊎iTALK_call_sca⊎LRdb	0.848429	SingleCellSignalR
cbmc_comp_n	call_sca⊎iTALK_call_sca⊎Ramilowski2015	0.204819	SingleCellSignalR
cbmc_comp_n	call_sca⊎iTALK_call_sca⊎OmniPath	0.211387	SingleCellSignalR
cbmc_comp_n	call_sca⊎Kirouac2010_call_sca⊎Baccin2019	0.00401405	SingleCellSignalR
cbmc_comp_n	call_sca⊎Kirouac2010_call_sca⊎CellCall	0.0893246	SingleCellSignalR
cbmc_comp_n	call_sca⊎Kirouac2010_call_sca⊎CellChatDB	0.0632603	SingleCellSignalR
cbmc_comp_n	call_sca⊎Kirouac2010_call_sca⊎Cellinker	0.0302697	SingleCellSignalR
cbmc_comp_n	call_sca⊎Kirouac2010_call_sca⊎CellPhoneDB	0.0798669	SingleCellSignalR
cbmc_comp_n	call_sca⊎Kirouac2010_call_sca⊎CellTalkDB	0.0282776	SingleCellSignalR
cbmc_comp_n	call_sca⊎Kirouac2010_call_sca⊎connectomeDB2020	0.0449321	SingleCellSignalR
cbmc_comp_n	call_sca⊎Kirouac2010_call_sca⊎EMBRACE	0	SingleCellSignalR
cbmc_comp_n	call_sca⊎Kirouac2010_call_sca⊎Guide2Pharma	0.0666667	SingleCellSignalR
cbmc_comp_n	call_sca⊎Kirouac2010_call_sca⊎HPMR	0.0219724	SingleCellSignalR
cbmc_comp_n	call_sca⊎Kirouac2010_call_sca⊎ICELLNET	0.0834236	SingleCellSignalR
cbmc_comp_n	call_sca⊎Kirouac2010_call_sca⊎iTALK	0	SingleCellSignalR
cbmc_comp_n	call_sca⊎Kirouac2010_call_sca⊎LRdb	0	SingleCellSignalR
cbmc_comp_n	call_sca⊎Kirouac2010_call_sca⊎Ramilowski2015	0	SingleCellSignalR
cbmc_comp_n	call_sca⊎Kirouac2010_call_sca⊎OmniPath	0.0126582	SingleCellSignalR
cbmc_comp_n	call_sca⊎LRdb_call_sca⊎Baccin2019	0.0266803	SingleCellSignalR
cbmc_comp_n	call_sca⊎LRdb_call_sca⊎CellCall	0	SingleCellSignalR
cbmc_comp_n	call_sca⊎LRdb_call_sca⊎CellChatDB	0.019242	SingleCellSignalR
cbmc_comp_n	call_sca⊎LRdb_call_sca⊎Cellinker	0.0672748	SingleCellSignalR
cbmc_comp_n	call_sca⊎LRdb_call_sca⊎CellPhoneDB	0.0384	SingleCellSignalR
cbmc_comp_n	call_sca⊎LRdb_call_sca⊎CellTalkDB	0.652893	SingleCellSignalR
cbmc_comp_n	call_sca⊎LRdb_call_sca⊎connectomeDB2020	0.231527	SingleCellSignalR
cbmc_comp_n	call_sca⊎LRdb_call_sca⊎EMBRACE	0.140901	SingleCellSignalR
cbmc_comp_n	call_sca⊎LRdb_call_sca⊎Guide2Pharma	0.0121457	SingleCellSignalR
cbmc_comp_n	call_sca⊎LRdb_call_sca⊎HPMR	0	SingleCellSignalR
cbmc_comp_n	call_sca⊎LRdb_call_sca⊎ICELLNET	0.0309278	SingleCellSignalR
cbmc_comp_n	call_sca⊎LRdb_call_sca⊎iTALK	0.848429	SingleCellSignalR
cbmc_comp_n	call_sca⊎LRdb_call_sca⊎Kirouac2010	0	SingleCellSignalR
cbmc_comp_n	call_sca⊎LRdb_call_sca⊎Ramilowski2015	0.173709	SingleCellSignalR
cbmc_comp_n	call_sca⊎LRdb_call_sca⊎OmniPath	0.230012	SingleCellSignalR
cbmc_comp_n	call_sca⊎Ramilowski2015_call_sca⊎Baccin2019	0.070626	SingleCellSignalR
cbmc_comp_n	call_sca⊎Ramilowski2015_call_sca⊎CellCall	0.00050025	SingleCellSignalR
cbmc_comp_n	call_sca⊎Ramilowski2015_call_sca⊎CellChatDB	0.0639075	SingleCellSignalR
cbmc_comp_n	call_sca⊎Ramilowski2015_call_sca⊎Cellinker	0.0458101	SingleCellSignalR
cbmc_comp_n	call_sca⊎Ramilowski2015_call_sca⊎CellPhoneDB	0.107509	SingleCellSignalR
cbmc_comp_n	call_sca⊎Ramilowski2015_call_sca⊎CellTalkDB	0.106807	SingleCellSignalR
cbmc_comp_n	call_sca⊎Ramilowski2015_call_sca⊎connectomeDB2020	0.50263	SingleCellSignalR
cbmc_comp_n	call_sca⊎Ramilowski2015_call_sca⊎EMBRACE	0.212121	SingleCellSignalR
cbmc_comp_n	call_sca⊎Ramilowski2015_call_sca⊎Guide2Pharma	0.0188487	SingleCellSignalR
cbmc_comp_n	call_sca⊎Ramilowski2015_call_sca⊎HPMR	0.00200401	SingleCellSignalR
cbmc_comp_n	call_sca⊎Ramilowski2015_call_sca⊎ICELLNET	0.0493179	SingleCellSignalR
cbmc_comp_n	call_sca⊎Ramilowski2015_call_sca⊎iTALK	0.204819	SingleCellSignalR
cbmc_comp_n	call_sca⊎Ramilowski2015_call_sca⊎Kirouac2010	0	SingleCellSignalR
cbmc_comp_n	call_sca⊎Ramilowski2015_call_sca⊎LRdb	0.173709	SingleCellSignalR
cbmc_comp_n	call_sca⊎Ramilowski2015_call_sca⊎OmniPath	0.0162602	SingleCellSignalR
cbmc_comp_n	call_sca⊎OmniPath_call_sca⊎Baccin2019	0.015736	SingleCellSignalR
cbmc_comp_n	call_sca⊎OmniPath_call_sca⊎CellCall	0	SingleCellSignalR
cbmc_comp_n	call_sca⊎OmniPath_call_sca⊎CellChatDB	0.027027	SingleCellSignalR
cbmc_comp_n	call_sca⊎OmniPath_call_sca⊎Cellinker	0.283951	SingleCellSignalR
cbmc_comp_n	call_sca⊎OmniPath_call_sca⊎CellPhoneDB	0.0204403	SingleCellSignalR
cbmc_comp_n	call_sca⊎OmniPath_call_sca⊎CellTalkDB	0.291156	SingleCellSignalR
cbmc_comp_n	call_sca⊎OmniPath_call_sca⊎connectomeDB2020	0.0443864	SingleCellSignalR
cbmc_comp_n	call_sca⊎OmniPath_call_sca⊎EMBRACE	0.0427529	SingleCellSignalR
cbmc_comp_n	call_sca⊎OmniPath_call_sca⊎Guide2Pharma	0	SingleCellSignalR
cbmc_comp_n	call_sca⊎OmniPath_call_sca⊎HPMR	0	SingleCellSignalR
cbmc_comp_n	call_sca⊎OmniPath_call_sca⊎ICELLNET	0.0167768	SingleCellSignalR
cbmc_comp_n	call_sca⊎OmniPath_call_sca⊎iTALK	0.211387	SingleCellSignalR
cbmc_comp_n	call_sca⊎OmniPath_call_sca⊎Kirouac2010	0.0126582	SingleCellSignalR
cbmc_comp_n	call_sca⊎OmniPath_call_sca⊎LRdb	0.230012	SingleCellSignalR
cbmc_comp_n	call_sca⊎OmniPath_call_sca⊎Ramilowski2015	0.0162602	SingleCellSignalR
cbmc_comp_n	cellphonedb⊎Baccin2019_cellphonedb⊎CellCall	0.026383	CellPhoneDB
cbmc_comp_n	cellphonedb⊎Baccin2019_cellphonedb⊎CellChatDB	0.039299	CellPhoneDB
cbmc_comp_n	cellphonedb⊎Baccin2019_cellphonedb⊎Cellinker	0.00250627	CellPhoneDB
cbmc_comp_n	cellphonedb⊎Baccin2019_cellphonedb⊎CellPhoneDB	0.0630092	CellPhoneDB
cbmc_comp_n	cellphonedb⊎Baccin2019_cellphonedb⊎CellTalkDB	0.00401606	CellPhoneDB
cbmc_comp_n	cellphonedb⊎Baccin2019_cellphonedb⊎connectomeDB2020	0.0368066	CellPhoneDB
cbmc_comp_n	cellphonedb⊎Baccin2019_cellphonedb⊎EMBRACE	0.209921	CellPhoneDB
cbmc_comp_n	cellphonedb⊎Baccin2019_cellphonedb⊎Guide2Pharma	0.0141313	CellPhoneDB
cbmc_comp_n	cellphonedb⊎Baccin2019_cellphonedb⊎HPMR	0.0458204	CellPhoneDB
cbmc_comp_n	cellphonedb⊎Baccin2019_cellphonedb⊎ICELLNET	0.112966	CellPhoneDB
cbmc_comp_n	cellphonedb⊎Baccin2019_cellphonedb⊎iTALK	0.00502513	CellPhoneDB
cbmc_comp_n	cellphonedb⊎Baccin2019_cellphonedb⊎Kirouac2010	0.00824402	CellPhoneDB
cbmc_comp_n	cellphonedb⊎Baccin2019_cellphonedb⊎LRdb	0.00401606	CellPhoneDB
cbmc_comp_n	cellphonedb⊎Baccin2019_cellphonedb⊎Ramilowski2015	0.0626993	CellPhoneDB
cbmc_comp_n	cellphonedb⊎Baccin2019_cellphonedb⊎OmniPath	0.00200401	CellPhoneDB
cbmc_comp_n	cellphonedb⊎CellCall_cellphonedb⊎Baccin2019	0.026383	CellPhoneDB
cbmc_comp_n	cellphonedb⊎CellCall_cellphonedb⊎CellChatDB	0.000860585	CellPhoneDB
cbmc_comp_n	cellphonedb⊎CellCall_cellphonedb⊎Cellinker	0	CellPhoneDB
cbmc_comp_n	cellphonedb⊎CellCall_cellphonedb⊎CellPhoneDB	0.00692641	CellPhoneDB
cbmc_comp_n	cellphonedb⊎CellCall_cellphonedb⊎CellTalkDB	0	CellPhoneDB
cbmc_comp_n	cellphonedb⊎CellCall_cellphonedb⊎connectomeDB2020	0.00166113	CellPhoneDB
cbmc_comp_n	cellphonedb⊎CellCall_cellphonedb⊎EMBRACE	0.00249377	CellPhoneDB
cbmc_comp_n	cellphonedb⊎CellCall_cellphonedb⊎Guide2Pharma	0.252941	CellPhoneDB
cbmc_comp_n	cellphonedb⊎CellCall_cellphonedb⊎HPMR	0.0981595	CellPhoneDB
cbmc_comp_n	cellphonedb⊎CellCall_cellphonedb⊎ICELLNET	0.0351931	CellPhoneDB
cbmc_comp_n	cellphonedb⊎CellCall_cellphonedb⊎iTALK	0	CellPhoneDB
cbmc_comp_n	cellphonedb⊎CellCall_cellphonedb⊎Kirouac2010	0.0214286	CellPhoneDB
cbmc_comp_n	cellphonedb⊎CellCall_cellphonedb⊎LRdb	0	CellPhoneDB
cbmc_comp_n	cellphonedb⊎CellCall_cellphonedb⊎Ramilowski2015	0.00249377	CellPhoneDB
cbmc_comp_n	cellphonedb⊎CellCall_cellphonedb⊎OmniPath	0	CellPhoneDB
cbmc_comp_n	cellphonedb⊎CellChatDB_cellphonedb⊎Baccin2019	0.039299	CellPhoneDB
cbmc_comp_n	cellphonedb⊎CellChatDB_cellphonedb⊎CellCall	0.000860585	CellPhoneDB
cbmc_comp_n	cellphonedb⊎CellChatDB_cellphonedb⊎Cellinker	0.0155682	CellPhoneDB
cbmc_comp_n	cellphonedb⊎CellChatDB_cellphonedb⊎CellPhoneDB	0.104443	CellPhoneDB
cbmc_comp_n	cellphonedb⊎CellChatDB_cellphonedb⊎CellTalkDB	0.0155682	CellPhoneDB
cbmc_comp_n	cellphonedb⊎CellChatDB_cellphonedb⊎connectomeDB2020	0.0409574	CellPhoneDB
cbmc_comp_n	cellphonedb⊎CellChatDB_cellphonedb⊎EMBRACE	0.059556	CellPhoneDB
cbmc_comp_n	cellphonedb⊎CellChatDB_cellphonedb⊎Guide2Pharma	0	CellPhoneDB
cbmc_comp_n	cellphonedb⊎CellChatDB_cellphonedb⊎HPMR	0.00981595	CellPhoneDB
cbmc_comp_n	cellphonedb⊎CellChatDB_cellphonedb⊎ICELLNET	0.0729167	CellPhoneDB
cbmc_comp_n	cellphonedb⊎CellChatDB_cellphonedb⊎iTALK	0.0219321	CellPhoneDB
cbmc_comp_n	cellphonedb⊎CellChatDB_cellphonedb⊎Kirouac2010	0.00768574	CellPhoneDB
cbmc_comp_n	cellphonedb⊎CellChatDB_cellphonedb⊎LRdb	0.0160955	CellPhoneDB
cbmc_comp_n	cellphonedb⊎CellChatDB_cellphonedb⊎Ramilowski2015	0.0549865	CellPhoneDB
cbmc_comp_n	cellphonedb⊎CellChatDB_cellphonedb⊎OmniPath	0.00980392	CellPhoneDB
cbmc_comp_n	cellphonedb⊎Cellinker_cellphonedb⊎Baccin2019	0.00250627	CellPhoneDB
cbmc_comp_n	cellphonedb⊎Cellinker_cellphonedb⊎CellCall	0	CellPhoneDB
cbmc_comp_n	cellphonedb⊎Cellinker_cellphonedb⊎CellChatDB	0.0155682	CellPhoneDB
cbmc_comp_n	cellphonedb⊎Cellinker_cellphonedb⊎CellPhoneDB	0.0187402	CellPhoneDB
cbmc_comp_n	cellphonedb⊎Cellinker_cellphonedb⊎CellTalkDB	0.0493179	CellPhoneDB
cbmc_comp_n	cellphonedb⊎Cellinker_cellphonedb⊎connectomeDB2020	0.124227	CellPhoneDB
cbmc_comp_n	cellphonedb⊎Cellinker_cellphonedb⊎EMBRACE	0.0178117	CellPhoneDB
cbmc_comp_n	cellphonedb⊎Cellinker_cellphonedb⊎Guide2Pharma	0	CellPhoneDB
cbmc_comp_n	cellphonedb⊎Cellinker_cellphonedb⊎HPMR	0	CellPhoneDB
cbmc_comp_n	cellphonedb⊎Cellinker_cellphonedb⊎ICELLNET	0.019368	CellPhoneDB
cbmc_comp_n	cellphonedb⊎Cellinker_cellphonedb⊎iTALK	0.0520779	CellPhoneDB
cbmc_comp_n	cellphonedb⊎Cellinker_cellphonedb⊎Kirouac2010	0	CellPhoneDB
cbmc_comp_n	cellphonedb⊎Cellinker_cellphonedb⊎LRdb	0.0626993	CellPhoneDB
cbmc_comp_n	cellphonedb⊎Cellinker_cellphonedb⊎Ramilowski2015	0.0982976	CellPhoneDB
cbmc_comp_n	cellphonedb⊎Cellinker_cellphonedb⊎OmniPath	0.140901	CellPhoneDB
cbmc_comp_n	cellphonedb⊎CellPhoneDB_cellphonedb⊎Baccin2019	0.0630092	CellPhoneDB
cbmc_comp_n	cellphonedb⊎CellPhoneDB_cellphonedb⊎CellCall	0.00692641	CellPhoneDB
cbmc_comp_n	cellphonedb⊎CellPhoneDB_cellphonedb⊎CellChatDB	0.104443	CellPhoneDB
cbmc_comp_n	cellphonedb⊎CellPhoneDB_cellphonedb⊎Cellinker	0.0187402	CellPhoneDB
cbmc_comp_n	cellphonedb⊎CellPhoneDB_cellphonedb⊎CellTalkDB	0.0426212	CellPhoneDB
cbmc_comp_n	cellphonedb⊎CellPhoneDB_cellphonedb⊎connectomeDB2020	0.118286	CellPhoneDB
cbmc_comp_n	cellphonedb⊎CellPhoneDB_cellphonedb⊎EMBRACE	0.0746842	CellPhoneDB
cbmc_comp_n	cellphonedb⊎CellPhoneDB_cellphonedb⊎Guide2Pharma	0.0342707	CellPhoneDB
cbmc_comp_n	cellphonedb⊎CellPhoneDB_cellphonedb⊎HPMR	0.0160494	CellPhoneDB
cbmc_comp_n	cellphonedb⊎CellPhoneDB_cellphonedb⊎ICELLNET	0.173261	CellPhoneDB
cbmc_comp_n	cellphonedb⊎CellPhoneDB_cellphonedb⊎iTALK	0.0354497	CellPhoneDB
cbmc_comp_n	cellphonedb⊎CellPhoneDB_cellphonedb⊎Kirouac2010	0.138996	CellPhoneDB
cbmc_comp_n	cellphonedb⊎CellPhoneDB_cellphonedb⊎LRdb	0.0349022	CellPhoneDB
cbmc_comp_n	cellphonedb⊎CellPhoneDB_cellphonedb⊎Ramilowski2015	0.0740944	CellPhoneDB
cbmc_comp_n	cellphonedb⊎CellPhoneDB_cellphonedb⊎OmniPath	0.0283762	CellPhoneDB
cbmc_comp_n	cellphonedb⊎CellTalkDB_cellphonedb⊎Baccin2019	0.00401606	CellPhoneDB
cbmc_comp_n	cellphonedb⊎CellTalkDB_cellphonedb⊎CellCall	0	CellPhoneDB
cbmc_comp_n	cellphonedb⊎CellTalkDB_cellphonedb⊎CellChatDB	0.0155682	CellPhoneDB
cbmc_comp_n	cellphonedb⊎CellTalkDB_cellphonedb⊎Cellinker	0.0493179	CellPhoneDB
cbmc_comp_n	cellphonedb⊎CellTalkDB_cellphonedb⊎CellPhoneDB	0.0426212	CellPhoneDB
cbmc_comp_n	cellphonedb⊎CellTalkDB_cellphonedb⊎connectomeDB2020	0.212121	CellPhoneDB
cbmc_comp_n	cellphonedb⊎CellTalkDB_cellphonedb⊎EMBRACE	0.122334	CellPhoneDB
cbmc_comp_n	cellphonedb⊎CellTalkDB_cellphonedb⊎Guide2Pharma	0	CellPhoneDB
cbmc_comp_n	cellphonedb⊎CellTalkDB_cellphonedb⊎HPMR	0	CellPhoneDB
cbmc_comp_n	cellphonedb⊎CellTalkDB_cellphonedb⊎ICELLNET	0.0288066	CellPhoneDB
cbmc_comp_n	cellphonedb⊎CellTalkDB_cellphonedb⊎iTALK	0.725626	CellPhoneDB
cbmc_comp_n	cellphonedb⊎CellTalkDB_cellphonedb⊎Kirouac2010	0.0426257	CellPhoneDB
cbmc_comp_n	cellphonedb⊎CellTalkDB_cellphonedb⊎LRdb	0.779359	CellPhoneDB
cbmc_comp_n	cellphonedb⊎CellTalkDB_cellphonedb⊎Ramilowski2015	0.158749	CellPhoneDB
cbmc_comp_n	cellphonedb⊎CellTalkDB_cellphonedb⊎OmniPath	0.436782	CellPhoneDB
cbmc_comp_n	cellphonedb⊎connectomeDB2020_cellphonedb⊎Baccin2019	0.0368066	CellPhoneDB
cbmc_comp_n	cellphonedb⊎connectomeDB2020_cellphonedb⊎CellCall	0.00166113	CellPhoneDB
cbmc_comp_n	cellphonedb⊎connectomeDB2020_cellphonedb⊎CellChatDB	0.0409574	CellPhoneDB
cbmc_comp_n	cellphonedb⊎connectomeDB2020_cellphonedb⊎Cellinker	0.124227	CellPhoneDB
cbmc_comp_n	cellphonedb⊎connectomeDB2020_cellphonedb⊎CellPhoneDB	0.118286	CellPhoneDB
cbmc_comp_n	cellphonedb⊎connectomeDB2020_cellphonedb⊎CellTalkDB	0.212121	CellPhoneDB
cbmc_comp_n	cellphonedb⊎connectomeDB2020_cellphonedb⊎EMBRACE	0.10742	CellPhoneDB
cbmc_comp_n	cellphonedb⊎connectomeDB2020_cellphonedb⊎Guide2Pharma	0.0312764	CellPhoneDB
cbmc_comp_n	cellphonedb⊎connectomeDB2020_cellphonedb⊎HPMR	0	CellPhoneDB
cbmc_comp_n	cellphonedb⊎connectomeDB2020_cellphonedb⊎ICELLNET	0.133144	CellPhoneDB
cbmc_comp_n	cellphonedb⊎connectomeDB2020_cellphonedb⊎iTALK	0.227747	CellPhoneDB
cbmc_comp_n	cellphonedb⊎connectomeDB2020_cellphonedb⊎Kirouac2010	0.0625543	CellPhoneDB
cbmc_comp_n	cellphonedb⊎connectomeDB2020_cellphonedb⊎LRdb	0.243781	CellPhoneDB
cbmc_comp_n	cellphonedb⊎connectomeDB2020_cellphonedb⊎Ramilowski2015	0.642036	CellPhoneDB
cbmc_comp_n	cellphonedb⊎connectomeDB2020_cellphonedb⊎OmniPath	0.112966	CellPhoneDB
cbmc_comp_n	cellphonedb⊎EMBRACE_cellphonedb⊎Baccin2019	0.209921	CellPhoneDB
cbmc_comp_n	cellphonedb⊎EMBRACE_cellphonedb⊎CellCall	0.00249377	CellPhoneDB
cbmc_comp_n	cellphonedb⊎EMBRACE_cellphonedb⊎CellChatDB	0.059556	CellPhoneDB
cbmc_comp_n	cellphonedb⊎EMBRACE_cellphonedb⊎Cellinker	0.0178117	CellPhoneDB
cbmc_comp_n	cellphonedb⊎EMBRACE_cellphonedb⊎CellPhoneDB	0.0746842	CellPhoneDB
cbmc_comp_n	cellphonedb⊎EMBRACE_cellphonedb⊎CellTalkDB	0.122334	CellPhoneDB
cbmc_comp_n	cellphonedb⊎EMBRACE_cellphonedb⊎connectomeDB2020	0.10742	CellPhoneDB
cbmc_comp_n	cellphonedb⊎EMBRACE_cellphonedb⊎Guide2Pharma	0.0321489	CellPhoneDB
cbmc_comp_n	cellphonedb⊎EMBRACE_cellphonedb⊎HPMR	0.00835821	CellPhoneDB
cbmc_comp_n	cellphonedb⊎EMBRACE_cellphonedb⊎ICELLNET	0.0224949	CellPhoneDB
cbmc_comp_n	cellphonedb⊎EMBRACE_cellphonedb⊎iTALK	0.153403	CellPhoneDB
cbmc_comp_n	cellphonedb⊎EMBRACE_cellphonedb⊎Kirouac2010	0	CellPhoneDB
cbmc_comp_n	cellphonedb⊎EMBRACE_cellphonedb⊎LRdb	0.148765	CellPhoneDB
cbmc_comp_n	cellphonedb⊎EMBRACE_cellphonedb⊎Ramilowski2015	0.163467	CellPhoneDB
cbmc_comp_n	cellphonedb⊎EMBRACE_cellphonedb⊎OmniPath	0.0952903	CellPhoneDB
cbmc_comp_n	cellphonedb⊎Guide2Pharma_cellphonedb⊎Baccin2019	0.0141313	CellPhoneDB
cbmc_comp_n	cellphonedb⊎Guide2Pharma_cellphonedb⊎CellCall	0.252941	CellPhoneDB
cbmc_comp_n	cellphonedb⊎Guide2Pharma_cellphonedb⊎CellChatDB	0	CellPhoneDB
cbmc_comp_n	cellphonedb⊎Guide2Pharma_cellphonedb⊎Cellinker	0	CellPhoneDB
cbmc_comp_n	cellphonedb⊎Guide2Pharma_cellphonedb⊎CellPhoneDB	0.0342707	CellPhoneDB
cbmc_comp_n	cellphonedb⊎Guide2Pharma_cellphonedb⊎CellTalkDB	0	CellPhoneDB
cbmc_comp_n	cellphonedb⊎Guide2Pharma_cellphonedb⊎connectomeDB2020	0.0312764	CellPhoneDB
cbmc_comp_n	cellphonedb⊎Guide2Pharma_cellphonedb⊎EMBRACE	0.0321489	CellPhoneDB
cbmc_comp_n	cellphonedb⊎Guide2Pharma_cellphonedb⊎HPMR	0.10989	CellPhoneDB
cbmc_comp_n	cellphonedb⊎Guide2Pharma_cellphonedb⊎ICELLNET	0.0116086	CellPhoneDB
cbmc_comp_n	cellphonedb⊎Guide2Pharma_cellphonedb⊎iTALK	0.0286678	CellPhoneDB
cbmc_comp_n	cellphonedb⊎Guide2Pharma_cellphonedb⊎Kirouac2010	0.0207373	CellPhoneDB
cbmc_comp_n	cellphonedb⊎Guide2Pharma_cellphonedb⊎LRdb	0.0278012	CellPhoneDB
cbmc_comp_n	cellphonedb⊎Guide2Pharma_cellphonedb⊎Ramilowski2015	0.0321489	CellPhoneDB
cbmc_comp_n	cellphonedb⊎Guide2Pharma_cellphonedb⊎OmniPath	0	CellPhoneDB
cbmc_comp_n	cellphonedb⊎HPMR_cellphonedb⊎Baccin2019	0.0458204	CellPhoneDB
cbmc_comp_n	cellphonedb⊎HPMR_cellphonedb⊎CellCall	0.0981595	CellPhoneDB
cbmc_comp_n	cellphonedb⊎HPMR_cellphonedb⊎CellChatDB	0.00981595	CellPhoneDB
cbmc_comp_n	cellphonedb⊎HPMR_cellphonedb⊎Cellinker	0	CellPhoneDB
cbmc_comp_n	cellphonedb⊎HPMR_cellphonedb⊎CellPhoneDB	0.0160494	CellPhoneDB
cbmc_comp_n	cellphonedb⊎HPMR_cellphonedb⊎CellTalkDB	0	CellPhoneDB
cbmc_comp_n	cellphonedb⊎HPMR_cellphonedb⊎connectomeDB2020	0	CellPhoneDB
cbmc_comp_n	cellphonedb⊎HPMR_cellphonedb⊎EMBRACE	0.00835821	CellPhoneDB
cbmc_comp_n	cellphonedb⊎HPMR_cellphonedb⊎Guide2Pharma	0.10989	CellPhoneDB
cbmc_comp_n	cellphonedb⊎HPMR_cellphonedb⊎ICELLNET	0.00956366	CellPhoneDB
cbmc_comp_n	cellphonedb⊎HPMR_cellphonedb⊎iTALK	0	CellPhoneDB
cbmc_comp_n	cellphonedb⊎HPMR_cellphonedb⊎Kirouac2010	0.00996678	CellPhoneDB
cbmc_comp_n	cellphonedb⊎HPMR_cellphonedb⊎LRdb	0	CellPhoneDB
cbmc_comp_n	cellphonedb⊎HPMR_cellphonedb⊎Ramilowski2015	0.00118554	CellPhoneDB
cbmc_comp_n	cellphonedb⊎HPMR_cellphonedb⊎OmniPath	0	CellPhoneDB
cbmc_comp_n	cellphonedb⊎ICELLNET_cellphonedb⊎Baccin2019	0.112966	CellPhoneDB
cbmc_comp_n	cellphonedb⊎ICELLNET_cellphonedb⊎CellCall	0.0351931	CellPhoneDB
cbmc_comp_n	cellphonedb⊎ICELLNET_cellphonedb⊎CellChatDB	0.0729167	CellPhoneDB
cbmc_comp_n	cellphonedb⊎ICELLNET_cellphonedb⊎Cellinker	0.019368	CellPhoneDB
cbmc_comp_n	cellphonedb⊎ICELLNET_cellphonedb⊎CellPhoneDB	0.173261	CellPhoneDB
cbmc_comp_n	cellphonedb⊎ICELLNET_cellphonedb⊎CellTalkDB	0.0288066	CellPhoneDB
cbmc_comp_n	cellphonedb⊎ICELLNET_cellphonedb⊎connectomeDB2020	0.133144	CellPhoneDB
cbmc_comp_n	cellphonedb⊎ICELLNET_cellphonedb⊎EMBRACE	0.0224949	CellPhoneDB
cbmc_comp_n	cellphonedb⊎ICELLNET_cellphonedb⊎Guide2Pharma	0.0116086	CellPhoneDB
cbmc_comp_n	cellphonedb⊎ICELLNET_cellphonedb⊎HPMR	0.00956366	CellPhoneDB
cbmc_comp_n	cellphonedb⊎ICELLNET_cellphonedb⊎iTALK	0.00553042	CellPhoneDB
cbmc_comp_n	cellphonedb⊎ICELLNET_cellphonedb⊎Kirouac2010	0.14728	CellPhoneDB
cbmc_comp_n	cellphonedb⊎ICELLNET_cellphonedb⊎LRdb	0.0131712	CellPhoneDB
cbmc_comp_n	cellphonedb⊎ICELLNET_cellphonedb⊎Ramilowski2015	0.0729614	CellPhoneDB
cbmc_comp_n	cellphonedb⊎ICELLNET_cellphonedb⊎OmniPath	0.0183299	CellPhoneDB
cbmc_comp_n	cellphonedb⊎iTALK_cellphonedb⊎Baccin2019	0.00502513	CellPhoneDB
cbmc_comp_n	cellphonedb⊎iTALK_cellphonedb⊎CellCall	0	CellPhoneDB
cbmc_comp_n	cellphonedb⊎iTALK_cellphonedb⊎CellChatDB	0.0219321	CellPhoneDB
cbmc_comp_n	cellphonedb⊎iTALK_cellphonedb⊎Cellinker	0.0520779	CellPhoneDB
cbmc_comp_n	cellphonedb⊎iTALK_cellphonedb⊎CellPhoneDB	0.0354497	CellPhoneDB
cbmc_comp_n	cellphonedb⊎iTALK_cellphonedb⊎CellTalkDB	0.725626	CellPhoneDB
cbmc_comp_n	cellphonedb⊎iTALK_cellphonedb⊎connectomeDB2020	0.227747	CellPhoneDB
cbmc_comp_n	cellphonedb⊎iTALK_cellphonedb⊎EMBRACE	0.153403	CellPhoneDB
cbmc_comp_n	cellphonedb⊎iTALK_cellphonedb⊎Guide2Pharma	0.0286678	CellPhoneDB
cbmc_comp_n	cellphonedb⊎iTALK_cellphonedb⊎HPMR	0	CellPhoneDB
cbmc_comp_n	cellphonedb⊎iTALK_cellphonedb⊎ICELLNET	0.00553042	CellPhoneDB
cbmc_comp_n	cellphonedb⊎iTALK_cellphonedb⊎Kirouac2010	0	CellPhoneDB
cbmc_comp_n	cellphonedb⊎iTALK_cellphonedb⊎LRdb	0.879699	CellPhoneDB
cbmc_comp_n	cellphonedb⊎iTALK_cellphonedb⊎Ramilowski2015	0.226242	CellPhoneDB
cbmc_comp_n	cellphonedb⊎iTALK_cellphonedb⊎OmniPath	0.34499	CellPhoneDB
cbmc_comp_n	cellphonedb⊎Kirouac2010_cellphonedb⊎Baccin2019	0.00824402	CellPhoneDB
cbmc_comp_n	cellphonedb⊎Kirouac2010_cellphonedb⊎CellCall	0.0214286	CellPhoneDB
cbmc_comp_n	cellphonedb⊎Kirouac2010_cellphonedb⊎CellChatDB	0.00768574	CellPhoneDB
cbmc_comp_n	cellphonedb⊎Kirouac2010_cellphonedb⊎Cellinker	0	CellPhoneDB
cbmc_comp_n	cellphonedb⊎Kirouac2010_cellphonedb⊎CellPhoneDB	0.138996	CellPhoneDB
cbmc_comp_n	cellphonedb⊎Kirouac2010_cellphonedb⊎CellTalkDB	0.0426257	CellPhoneDB
cbmc_comp_n	cellphonedb⊎Kirouac2010_cellphonedb⊎connectomeDB2020	0.0625543	CellPhoneDB
cbmc_comp_n	cellphonedb⊎Kirouac2010_cellphonedb⊎EMBRACE	0	CellPhoneDB
cbmc_comp_n	cellphonedb⊎Kirouac2010_cellphonedb⊎Guide2Pharma	0.0207373	CellPhoneDB
cbmc_comp_n	cellphonedb⊎Kirouac2010_cellphonedb⊎HPMR	0.00996678	CellPhoneDB
cbmc_comp_n	cellphonedb⊎Kirouac2010_cellphonedb⊎ICELLNET	0.14728	CellPhoneDB
cbmc_comp_n	cellphonedb⊎Kirouac2010_cellphonedb⊎iTALK	0	CellPhoneDB
cbmc_comp_n	cellphonedb⊎Kirouac2010_cellphonedb⊎LRdb	0	CellPhoneDB
cbmc_comp_n	cellphonedb⊎Kirouac2010_cellphonedb⊎Ramilowski2015	0	CellPhoneDB
cbmc_comp_n	cellphonedb⊎Kirouac2010_cellphonedb⊎OmniPath	0.0303286	CellPhoneDB
cbmc_comp_n	cellphonedb⊎LRdb_cellphonedb⊎Baccin2019	0.00401606	CellPhoneDB
cbmc_comp_n	cellphonedb⊎LRdb_cellphonedb⊎CellCall	0	CellPhoneDB
cbmc_comp_n	cellphonedb⊎LRdb_cellphonedb⊎CellChatDB	0.0160955	CellPhoneDB
cbmc_comp_n	cellphonedb⊎LRdb_cellphonedb⊎Cellinker	0.0626993	CellPhoneDB
cbmc_comp_n	cellphonedb⊎LRdb_cellphonedb⊎CellPhoneDB	0.0349022	CellPhoneDB
cbmc_comp_n	cellphonedb⊎LRdb_cellphonedb⊎CellTalkDB	0.779359	CellPhoneDB
cbmc_comp_n	cellphonedb⊎LRdb_cellphonedb⊎connectomeDB2020	0.243781	CellPhoneDB
cbmc_comp_n	cellphonedb⊎LRdb_cellphonedb⊎EMBRACE	0.148765	CellPhoneDB
cbmc_comp_n	cellphonedb⊎LRdb_cellphonedb⊎Guide2Pharma	0.0278012	CellPhoneDB
cbmc_comp_n	cellphonedb⊎LRdb_cellphonedb⊎HPMR	0	CellPhoneDB
cbmc_comp_n	cellphonedb⊎LRdb_cellphonedb⊎ICELLNET	0.0131712	CellPhoneDB
cbmc_comp_n	cellphonedb⊎LRdb_cellphonedb⊎iTALK	0.879699	CellPhoneDB
cbmc_comp_n	cellphonedb⊎LRdb_cellphonedb⊎Kirouac2010	0	CellPhoneDB
cbmc_comp_n	cellphonedb⊎LRdb_cellphonedb⊎Ramilowski2015	0.206273	CellPhoneDB
cbmc_comp_n	cellphonedb⊎LRdb_cellphonedb⊎OmniPath	0.352265	CellPhoneDB
cbmc_comp_n	cellphonedb⊎Ramilowski2015_cellphonedb⊎Baccin2019	0.0626993	CellPhoneDB
cbmc_comp_n	cellphonedb⊎Ramilowski2015_cellphonedb⊎CellCall	0.00249377	CellPhoneDB
cbmc_comp_n	cellphonedb⊎Ramilowski2015_cellphonedb⊎CellChatDB	0.0549865	CellPhoneDB
cbmc_comp_n	cellphonedb⊎Ramilowski2015_cellphonedb⊎Cellinker	0.0982976	CellPhoneDB
cbmc_comp_n	cellphonedb⊎Ramilowski2015_cellphonedb⊎CellPhoneDB	0.0740944	CellPhoneDB
cbmc_comp_n	cellphonedb⊎Ramilowski2015_cellphonedb⊎CellTalkDB	0.158749	CellPhoneDB
cbmc_comp_n	cellphonedb⊎Ramilowski2015_cellphonedb⊎connectomeDB2020	0.642036	CellPhoneDB
cbmc_comp_n	cellphonedb⊎Ramilowski2015_cellphonedb⊎EMBRACE	0.163467	CellPhoneDB
cbmc_comp_n	cellphonedb⊎Ramilowski2015_cellphonedb⊎Guide2Pharma	0.0321489	CellPhoneDB
cbmc_comp_n	cellphonedb⊎Ramilowski2015_cellphonedb⊎HPMR	0.00118554	CellPhoneDB
cbmc_comp_n	cellphonedb⊎Ramilowski2015_cellphonedb⊎ICELLNET	0.0729614	CellPhoneDB
cbmc_comp_n	cellphonedb⊎Ramilowski2015_cellphonedb⊎iTALK	0.226242	CellPhoneDB
cbmc_comp_n	cellphonedb⊎Ramilowski2015_cellphonedb⊎Kirouac2010	0	CellPhoneDB
cbmc_comp_n	cellphonedb⊎Ramilowski2015_cellphonedb⊎LRdb	0.206273	CellPhoneDB
cbmc_comp_n	cellphonedb⊎Ramilowski2015_cellphonedb⊎OmniPath	0.0905125	CellPhoneDB
cbmc_comp_n	cellphonedb⊎OmniPath_cellphonedb⊎Baccin2019	0.00200401	CellPhoneDB
cbmc_comp_n	cellphonedb⊎OmniPath_cellphonedb⊎CellCall	0	CellPhoneDB
cbmc_comp_n	cellphonedb⊎OmniPath_cellphonedb⊎CellChatDB	0.00980392	CellPhoneDB
cbmc_comp_n	cellphonedb⊎OmniPath_cellphonedb⊎Cellinker	0.140901	CellPhoneDB
cbmc_comp_n	cellphonedb⊎OmniPath_cellphonedb⊎CellPhoneDB	0.0283762	CellPhoneDB
cbmc_comp_n	cellphonedb⊎OmniPath_cellphonedb⊎CellTalkDB	0.436782	CellPhoneDB
cbmc_comp_n	cellphonedb⊎OmniPath_cellphonedb⊎connectomeDB2020	0.112966	CellPhoneDB
cbmc_comp_n	cellphonedb⊎OmniPath_cellphonedb⊎EMBRACE	0.0952903	CellPhoneDB
cbmc_comp_n	cellphonedb⊎OmniPath_cellphonedb⊎Guide2Pharma	0	CellPhoneDB
cbmc_comp_n	cellphonedb⊎OmniPath_cellphonedb⊎HPMR	0	CellPhoneDB
cbmc_comp_n	cellphonedb⊎OmniPath_cellphonedb⊎ICELLNET	0.0183299	CellPhoneDB
cbmc_comp_n	cellphonedb⊎OmniPath_cellphonedb⊎iTALK	0.34499	CellPhoneDB
cbmc_comp_n	cellphonedb⊎OmniPath_cellphonedb⊎Kirouac2010	0.0303286	CellPhoneDB
cbmc_comp_n	cellphonedb⊎OmniPath_cellphonedb⊎LRdb	0.352265	CellPhoneDB
cbmc_comp_n	cellphonedb⊎OmniPath_cellphonedb⊎Ramilowski2015	0.0905125	CellPhoneDB
cbmc_comp_n	cytotalk⊎Baccin2019_cytotalk⊎CellCall	0.212725	Crosstalk scores
cbmc_comp_n	cytotalk⊎Baccin2019_cytotalk⊎CellChatDB	0.177077	Crosstalk scores
cbmc_comp_n	cytotalk⊎Baccin2019_cytotalk⊎Cellinker	0.230674	Crosstalk scores
cbmc_comp_n	cytotalk⊎Baccin2019_cytotalk⊎CellPhoneDB	0.127563	Crosstalk scores
cbmc_comp_n	cytotalk⊎Baccin2019_cytotalk⊎CellTalkDB	0.302932	Crosstalk scores
cbmc_comp_n	cytotalk⊎Baccin2019_cytotalk⊎connectomeDB2020	0.491424	Crosstalk scores
cbmc_comp_n	cytotalk⊎Baccin2019_cytotalk⊎EMBRACE	0.427552	Crosstalk scores
cbmc_comp_n	cytotalk⊎Baccin2019_cytotalk⊎Guide2Pharma	0.102536	Crosstalk scores
cbmc_comp_n	cytotalk⊎Baccin2019_cytotalk⊎HPMR	0.128032	Crosstalk scores
cbmc_comp_n	cytotalk⊎Baccin2019_cytotalk⊎ICELLNET	0.0479603	Crosstalk scores
cbmc_comp_n	cytotalk⊎Baccin2019_cytotalk⊎iTALK	0.423488	Crosstalk scores
cbmc_comp_n	cytotalk⊎Baccin2019_cytotalk⊎Kirouac2010	0.026694	Crosstalk scores
cbmc_comp_n	cytotalk⊎Baccin2019_cytotalk⊎LRdb	0.331558	Crosstalk scores
cbmc_comp_n	cytotalk⊎Baccin2019_cytotalk⊎Ramilowski2015	0.586043	Crosstalk scores
cbmc_comp_n	cytotalk⊎Baccin2019_cytotalk⊎OmniPath	0.188354	Crosstalk scores
cbmc_comp_n	cytotalk⊎CellCall_cytotalk⊎Baccin2019	0.212725	Crosstalk scores
cbmc_comp_n	cytotalk⊎CellCall_cytotalk⊎CellChatDB	0.281907	Crosstalk scores
cbmc_comp_n	cytotalk⊎CellCall_cytotalk⊎Cellinker	0.110651	Crosstalk scores
cbmc_comp_n	cytotalk⊎CellCall_cytotalk⊎CellPhoneDB	0.173476	Crosstalk scores
cbmc_comp_n	cytotalk⊎CellCall_cytotalk⊎CellTalkDB	0.145024	Crosstalk scores
cbmc_comp_n	cytotalk⊎CellCall_cytotalk⊎connectomeDB2020	0.22215	Crosstalk scores
cbmc_comp_n	cytotalk⊎CellCall_cytotalk⊎EMBRACE	0.175701	Crosstalk scores
cbmc_comp_n	cytotalk⊎CellCall_cytotalk⊎Guide2Pharma	0.106745	Crosstalk scores
cbmc_comp_n	cytotalk⊎CellCall_cytotalk⊎HPMR	0.0901213	Crosstalk scores
cbmc_comp_n	cytotalk⊎CellCall_cytotalk⊎ICELLNET	0.0758123	Crosstalk scores
cbmc_comp_n	cytotalk⊎CellCall_cytotalk⊎iTALK	0.179375	Crosstalk scores
cbmc_comp_n	cytotalk⊎CellCall_cytotalk⊎Kirouac2010	0.0489161	Crosstalk scores
cbmc_comp_n	cytotalk⊎CellCall_cytotalk⊎LRdb	0.148509	Crosstalk scores
cbmc_comp_n	cytotalk⊎CellCall_cytotalk⊎Ramilowski2015	0.226918	Crosstalk scores
cbmc_comp_n	cytotalk⊎CellCall_cytotalk⊎OmniPath	0.104801	Crosstalk scores
cbmc_comp_n	cytotalk⊎CellChatDB_cytotalk⊎Baccin2019	0.177077	Crosstalk scores
cbmc_comp_n	cytotalk⊎CellChatDB_cytotalk⊎CellCall	0.281907	Crosstalk scores
cbmc_comp_n	cytotalk⊎CellChatDB_cytotalk⊎Cellinker	0.123981	Crosstalk scores
cbmc_comp_n	cytotalk⊎CellChatDB_cytotalk⊎CellPhoneDB	0.199126	Crosstalk scores
cbmc_comp_n	cytotalk⊎CellChatDB_cytotalk⊎CellTalkDB	0.114237	Crosstalk scores
cbmc_comp_n	cytotalk⊎CellChatDB_cytotalk⊎connectomeDB2020	0.18643	Crosstalk scores
cbmc_comp_n	cytotalk⊎CellChatDB_cytotalk⊎EMBRACE	0.138416	Crosstalk scores
cbmc_comp_n	cytotalk⊎CellChatDB_cytotalk⊎Guide2Pharma	0.091676	Crosstalk scores
cbmc_comp_n	cytotalk⊎CellChatDB_cytotalk⊎HPMR	0.0855705	Crosstalk scores
cbmc_comp_n	cytotalk⊎CellChatDB_cytotalk⊎ICELLNET	0.105642	Crosstalk scores
cbmc_comp_n	cytotalk⊎CellChatDB_cytotalk⊎iTALK	0.142437	Crosstalk scores
cbmc_comp_n	cytotalk⊎CellChatDB_cytotalk⊎Kirouac2010	0.0329963	Crosstalk scores
cbmc_comp_n	cytotalk⊎CellChatDB_cytotalk⊎LRdb	0.122614	Crosstalk scores
cbmc_comp_n	cytotalk⊎CellChatDB_cytotalk⊎Ramilowski2015	0.179939	Crosstalk scores
cbmc_comp_n	cytotalk⊎CellChatDB_cytotalk⊎OmniPath	0.0843575	Crosstalk scores
cbmc_comp_n	cytotalk⊎Cellinker_cytotalk⊎Baccin2019	0.230674	Crosstalk scores
cbmc_comp_n	cytotalk⊎Cellinker_cytotalk⊎CellCall	0.110651	Crosstalk scores
cbmc_comp_n	cytotalk⊎Cellinker_cytotalk⊎CellChatDB	0.123981	Crosstalk scores
cbmc_comp_n	cytotalk⊎Cellinker_cytotalk⊎CellPhoneDB	0.0683297	Crosstalk scores
cbmc_comp_n	cytotalk⊎Cellinker_cytotalk⊎CellTalkDB	0.24375	Crosstalk scores
cbmc_comp_n	cytotalk⊎Cellinker_cytotalk⊎connectomeDB2020	0.273193	Crosstalk scores
cbmc_comp_n	cytotalk⊎Cellinker_cytotalk⊎EMBRACE	0.217125	Crosstalk scores
cbmc_comp_n	cytotalk⊎Cellinker_cytotalk⊎Guide2Pharma	0.0359188	Crosstalk scores
cbmc_comp_n	cytotalk⊎Cellinker_cytotalk⊎HPMR	0.0534674	Crosstalk scores
cbmc_comp_n	cytotalk⊎Cellinker_cytotalk⊎ICELLNET	0.0355969	Crosstalk scores
cbmc_comp_n	cytotalk⊎Cellinker_cytotalk⊎iTALK	0.267516	Crosstalk scores
cbmc_comp_n	cytotalk⊎Cellinker_cytotalk⊎Kirouac2010	0.0158244	Crosstalk scores
cbmc_comp_n	cytotalk⊎Cellinker_cytotalk⊎LRdb	0.246867	Crosstalk scores
cbmc_comp_n	cytotalk⊎Cellinker_cytotalk⊎Ramilowski2015	0.26269	Crosstalk scores
cbmc_comp_n	cytotalk⊎Cellinker_cytotalk⊎OmniPath	0.353741	Crosstalk scores
cbmc_comp_n	cytotalk⊎CellPhoneDB_cytotalk⊎Baccin2019	0.127563	Crosstalk scores
cbmc_comp_n	cytotalk⊎CellPhoneDB_cytotalk⊎CellCall	0.173476	Crosstalk scores
cbmc_comp_n	cytotalk⊎CellPhoneDB_cytotalk⊎CellChatDB	0.199126	Crosstalk scores
cbmc_comp_n	cytotalk⊎CellPhoneDB_cytotalk⊎Cellinker	0.0683297	Crosstalk scores
cbmc_comp_n	cytotalk⊎CellPhoneDB_cytotalk⊎CellTalkDB	0.0921125	Crosstalk scores
cbmc_comp_n	cytotalk⊎CellPhoneDB_cytotalk⊎connectomeDB2020	0.139241	Crosstalk scores
cbmc_comp_n	cytotalk⊎CellPhoneDB_cytotalk⊎EMBRACE	0.0939227	Crosstalk scores
cbmc_comp_n	cytotalk⊎CellPhoneDB_cytotalk⊎Guide2Pharma	0.156542	Crosstalk scores
cbmc_comp_n	cytotalk⊎CellPhoneDB_cytotalk⊎HPMR	0.119276	Crosstalk scores
cbmc_comp_n	cytotalk⊎CellPhoneDB_cytotalk⊎ICELLNET	0.192015	Crosstalk scores
cbmc_comp_n	cytotalk⊎CellPhoneDB_cytotalk⊎iTALK	0.108002	Crosstalk scores
cbmc_comp_n	cytotalk⊎CellPhoneDB_cytotalk⊎Kirouac2010	0.047065	Crosstalk scores
cbmc_comp_n	cytotalk⊎CellPhoneDB_cytotalk⊎LRdb	0.0903084	Crosstalk scores
cbmc_comp_n	cytotalk⊎CellPhoneDB_cytotalk⊎Ramilowski2015	0.142527	Crosstalk scores
cbmc_comp_n	cytotalk⊎CellPhoneDB_cytotalk⊎OmniPath	0.0503979	Crosstalk scores
cbmc_comp_n	cytotalk⊎CellTalkDB_cytotalk⊎Baccin2019	0.302932	Crosstalk scores
cbmc_comp_n	cytotalk⊎CellTalkDB_cytotalk⊎CellCall	0.145024	Crosstalk scores
cbmc_comp_n	cytotalk⊎CellTalkDB_cytotalk⊎CellChatDB	0.114237	Crosstalk scores
cbmc_comp_n	cytotalk⊎CellTalkDB_cytotalk⊎Cellinker	0.24375	Crosstalk scores
cbmc_comp_n	cytotalk⊎CellTalkDB_cytotalk⊎CellPhoneDB	0.0921125	Crosstalk scores
cbmc_comp_n	cytotalk⊎CellTalkDB_cytotalk⊎connectomeDB2020	0.395673	Crosstalk scores
cbmc_comp_n	cytotalk⊎CellTalkDB_cytotalk⊎EMBRACE	0.446132	Crosstalk scores
cbmc_comp_n	cytotalk⊎CellTalkDB_cytotalk⊎Guide2Pharma	0.0729614	Crosstalk scores
cbmc_comp_n	cytotalk⊎CellTalkDB_cytotalk⊎HPMR	0.080497	Crosstalk scores
cbmc_comp_n	cytotalk⊎CellTalkDB_cytotalk⊎ICELLNET	0.0393658	Crosstalk scores
cbmc_comp_n	cytotalk⊎CellTalkDB_cytotalk⊎iTALK	0.603849	Crosstalk scores
cbmc_comp_n	cytotalk⊎CellTalkDB_cytotalk⊎Kirouac2010	0.0167768	Crosstalk scores
cbmc_comp_n	cytotalk⊎CellTalkDB_cytotalk⊎LRdb	0.824818	Crosstalk scores
cbmc_comp_n	cytotalk⊎CellTalkDB_cytotalk⊎Ramilowski2015	0.383126	Crosstalk scores
cbmc_comp_n	cytotalk⊎CellTalkDB_cytotalk⊎OmniPath	0.408451	Crosstalk scores
cbmc_comp_n	cytotalk⊎connectomeDB2020_cytotalk⊎Baccin2019	0.491424	Crosstalk scores
cbmc_comp_n	cytotalk⊎connectomeDB2020_cytotalk⊎CellCall	0.22215	Crosstalk scores
cbmc_comp_n	cytotalk⊎connectomeDB2020_cytotalk⊎CellChatDB	0.18643	Crosstalk scores
cbmc_comp_n	cytotalk⊎connectomeDB2020_cytotalk⊎Cellinker	0.273193	Crosstalk scores
cbmc_comp_n	cytotalk⊎connectomeDB2020_cytotalk⊎CellPhoneDB	0.139241	Crosstalk scores
cbmc_comp_n	cytotalk⊎connectomeDB2020_cytotalk⊎CellTalkDB	0.395673	Crosstalk scores
cbmc_comp_n	cytotalk⊎connectomeDB2020_cytotalk⊎EMBRACE	0.465201	Crosstalk scores
cbmc_comp_n	cytotalk⊎connectomeDB2020_cytotalk⊎Guide2Pharma	0.104972	Crosstalk scores
cbmc_comp_n	cytotalk⊎connectomeDB2020_cytotalk⊎HPMR	0.118568	Crosstalk scores
cbmc_comp_n	cytotalk⊎connectomeDB2020_cytotalk⊎ICELLNET	0.0608259	Crosstalk scores
cbmc_comp_n	cytotalk⊎connectomeDB2020_cytotalk⊎iTALK	0.529052	Crosstalk scores
cbmc_comp_n	cytotalk⊎connectomeDB2020_cytotalk⊎Kirouac2010	0.0272214	Crosstalk scores
cbmc_comp_n	cytotalk⊎connectomeDB2020_cytotalk⊎LRdb	0.432665	Crosstalk scores
cbmc_comp_n	cytotalk⊎connectomeDB2020_cytotalk⊎Ramilowski2015	0.682086	Crosstalk scores
cbmc_comp_n	cytotalk⊎connectomeDB2020_cytotalk⊎OmniPath	0.250782	Crosstalk scores
cbmc_comp_n	cytotalk⊎EMBRACE_cytotalk⊎Baccin2019	0.427552	Crosstalk scores
cbmc_comp_n	cytotalk⊎EMBRACE_cytotalk⊎CellCall	0.175701	Crosstalk scores
cbmc_comp_n	cytotalk⊎EMBRACE_cytotalk⊎CellChatDB	0.138416	Crosstalk scores
cbmc_comp_n	cytotalk⊎EMBRACE_cytotalk⊎Cellinker	0.217125	Crosstalk scores
cbmc_comp_n	cytotalk⊎EMBRACE_cytotalk⊎CellPhoneDB	0.0939227	Crosstalk scores
cbmc_comp_n	cytotalk⊎EMBRACE_cytotalk⊎CellTalkDB	0.446132	Crosstalk scores
cbmc_comp_n	cytotalk⊎EMBRACE_cytotalk⊎connectomeDB2020	0.465201	Crosstalk scores
cbmc_comp_n	cytotalk⊎EMBRACE_cytotalk⊎Guide2Pharma	0.0632642	Crosstalk scores
cbmc_comp_n	cytotalk⊎EMBRACE_cytotalk⊎HPMR	0.0952903	Crosstalk scores
cbmc_comp_n	cytotalk⊎EMBRACE_cytotalk⊎ICELLNET	0.0342764	Crosstalk scores
cbmc_comp_n	cytotalk⊎EMBRACE_cytotalk⊎iTALK	0.702128	Crosstalk scores
cbmc_comp_n	cytotalk⊎EMBRACE_cytotalk⊎Kirouac2010	0.0178117	Crosstalk scores
cbmc_comp_n	cytotalk⊎EMBRACE_cytotalk⊎LRdb	0.498127	Crosstalk scores
cbmc_comp_n	cytotalk⊎EMBRACE_cytotalk⊎Ramilowski2015	0.510574	Crosstalk scores
cbmc_comp_n	cytotalk⊎EMBRACE_cytotalk⊎OmniPath	0.231527	Crosstalk scores
cbmc_comp_n	cytotalk⊎Guide2Pharma_cytotalk⊎Baccin2019	0.102536	Crosstalk scores
cbmc_comp_n	cytotalk⊎Guide2Pharma_cytotalk⊎CellCall	0.106745	Crosstalk scores
cbmc_comp_n	cytotalk⊎Guide2Pharma_cytotalk⊎CellChatDB	0.091676	Crosstalk scores
cbmc_comp_n	cytotalk⊎Guide2Pharma_cytotalk⊎Cellinker	0.0359188	Crosstalk scores
cbmc_comp_n	cytotalk⊎Guide2Pharma_cytotalk⊎CellPhoneDB	0.156542	Crosstalk scores
cbmc_comp_n	cytotalk⊎Guide2Pharma_cytotalk⊎CellTalkDB	0.0729614	Crosstalk scores
cbmc_comp_n	cytotalk⊎Guide2Pharma_cytotalk⊎connectomeDB2020	0.104972	Crosstalk scores
cbmc_comp_n	cytotalk⊎Guide2Pharma_cytotalk⊎EMBRACE	0.0632642	Crosstalk scores
cbmc_comp_n	cytotalk⊎Guide2Pharma_cytotalk⊎HPMR	0.124859	Crosstalk scores
cbmc_comp_n	cytotalk⊎Guide2Pharma_cytotalk⊎ICELLNET	0.124852	Crosstalk scores
cbmc_comp_n	cytotalk⊎Guide2Pharma_cytotalk⊎iTALK	0.0851872	Crosstalk scores
cbmc_comp_n	cytotalk⊎Guide2Pharma_cytotalk⊎Kirouac2010	0.0666667	Crosstalk scores
cbmc_comp_n	cytotalk⊎Guide2Pharma_cytotalk⊎LRdb	0.0799136	Crosstalk scores
cbmc_comp_n	cytotalk⊎Guide2Pharma_cytotalk⊎Ramilowski2015	0.108033	Crosstalk scores
cbmc_comp_n	cytotalk⊎Guide2Pharma_cytotalk⊎OmniPath	0.0422095	Crosstalk scores
cbmc_comp_n	cytotalk⊎HPMR_cytotalk⊎Baccin2019	0.128032	Crosstalk scores
cbmc_comp_n	cytotalk⊎HPMR_cytotalk⊎CellCall	0.0901213	Crosstalk scores
cbmc_comp_n	cytotalk⊎HPMR_cytotalk⊎CellChatDB	0.0855705	Crosstalk scores
cbmc_comp_n	cytotalk⊎HPMR_cytotalk⊎Cellinker	0.0534674	Crosstalk scores
cbmc_comp_n	cytotalk⊎HPMR_cytotalk⊎CellPhoneDB	0.119276	Crosstalk scores
cbmc_comp_n	cytotalk⊎HPMR_cytotalk⊎CellTalkDB	0.080497	Crosstalk scores
cbmc_comp_n	cytotalk⊎HPMR_cytotalk⊎connectomeDB2020	0.118568	Crosstalk scores
cbmc_comp_n	cytotalk⊎HPMR_cytotalk⊎EMBRACE	0.0952903	Crosstalk scores
cbmc_comp_n	cytotalk⊎HPMR_cytotalk⊎Guide2Pharma	0.124859	Crosstalk scores
cbmc_comp_n	cytotalk⊎HPMR_cytotalk⊎ICELLNET	0.0912744	Crosstalk scores
cbmc_comp_n	cytotalk⊎HPMR_cytotalk⊎iTALK	0.102536	Crosstalk scores
cbmc_comp_n	cytotalk⊎HPMR_cytotalk⊎Kirouac2010	0.0526316	Crosstalk scores
cbmc_comp_n	cytotalk⊎HPMR_cytotalk⊎LRdb	0.0881393	Crosstalk scores
cbmc_comp_n	cytotalk⊎HPMR_cytotalk⊎Ramilowski2015	0.13701	Crosstalk scores
cbmc_comp_n	cytotalk⊎HPMR_cytotalk⊎OmniPath	0.0509721	Crosstalk scores
cbmc_comp_n	cytotalk⊎ICELLNET_cytotalk⊎Baccin2019	0.0479603	Crosstalk scores
cbmc_comp_n	cytotalk⊎ICELLNET_cytotalk⊎CellCall	0.0758123	Crosstalk scores
cbmc_comp_n	cytotalk⊎ICELLNET_cytotalk⊎CellChatDB	0.105642	Crosstalk scores
cbmc_comp_n	cytotalk⊎ICELLNET_cytotalk⊎Cellinker	0.0355969	Crosstalk scores
cbmc_comp_n	cytotalk⊎ICELLNET_cytotalk⊎CellPhoneDB	0.192015	Crosstalk scores
cbmc_comp_n	cytotalk⊎ICELLNET_cytotalk⊎CellTalkDB	0.0393658	Crosstalk scores
cbmc_comp_n	cytotalk⊎ICELLNET_cytotalk⊎connectomeDB2020	0.0608259	Crosstalk scores
cbmc_comp_n	cytotalk⊎ICELLNET_cytotalk⊎EMBRACE	0.0342764	Crosstalk scores
cbmc_comp_n	cytotalk⊎ICELLNET_cytotalk⊎Guide2Pharma	0.124852	Crosstalk scores
cbmc_comp_n	cytotalk⊎ICELLNET_cytotalk⊎HPMR	0.0912744	Crosstalk scores
cbmc_comp_n	cytotalk⊎ICELLNET_cytotalk⊎iTALK	0.0439319	Crosstalk scores
cbmc_comp_n	cytotalk⊎ICELLNET_cytotalk⊎Kirouac2010	0.064986	Crosstalk scores
cbmc_comp_n	cytotalk⊎ICELLNET_cytotalk⊎LRdb	0.0422149	Crosstalk scores
cbmc_comp_n	cytotalk⊎ICELLNET_cytotalk⊎Ramilowski2015	0.0566982	Crosstalk scores
cbmc_comp_n	cytotalk⊎ICELLNET_cytotalk⊎OmniPath	0.0242457	Crosstalk scores
cbmc_comp_n	cytotalk⊎iTALK_cytotalk⊎Baccin2019	0.423488	Crosstalk scores
cbmc_comp_n	cytotalk⊎iTALK_cytotalk⊎CellCall	0.179375	Crosstalk scores
cbmc_comp_n	cytotalk⊎iTALK_cytotalk⊎CellChatDB	0.142437	Crosstalk scores
cbmc_comp_n	cytotalk⊎iTALK_cytotalk⊎Cellinker	0.267516	Crosstalk scores
cbmc_comp_n	cytotalk⊎iTALK_cytotalk⊎CellPhoneDB	0.108002	Crosstalk scores
cbmc_comp_n	cytotalk⊎iTALK_cytotalk⊎CellTalkDB	0.603849	Crosstalk scores
cbmc_comp_n	cytotalk⊎iTALK_cytotalk⊎connectomeDB2020	0.529052	Crosstalk scores
cbmc_comp_n	cytotalk⊎iTALK_cytotalk⊎EMBRACE	0.702128	Crosstalk scores
cbmc_comp_n	cytotalk⊎iTALK_cytotalk⊎Guide2Pharma	0.0851872	Crosstalk scores
cbmc_comp_n	cytotalk⊎iTALK_cytotalk⊎HPMR	0.102536	Crosstalk scores
cbmc_comp_n	cytotalk⊎iTALK_cytotalk⊎ICELLNET	0.0439319	Crosstalk scores
cbmc_comp_n	cytotalk⊎iTALK_cytotalk⊎Kirouac2010	0.019368	Crosstalk scores
cbmc_comp_n	cytotalk⊎iTALK_cytotalk⊎LRdb	0.682086	Crosstalk scores
cbmc_comp_n	cytotalk⊎iTALK_cytotalk⊎Ramilowski2015	0.55159	Crosstalk scores
cbmc_comp_n	cytotalk⊎iTALK_cytotalk⊎OmniPath	0.286174	Crosstalk scores
cbmc_comp_n	cytotalk⊎Kirouac2010_cytotalk⊎Baccin2019	0.026694	Crosstalk scores
cbmc_comp_n	cytotalk⊎Kirouac2010_cytotalk⊎CellCall	0.0489161	Crosstalk scores
cbmc_comp_n	cytotalk⊎Kirouac2010_cytotalk⊎CellChatDB	0.0329963	Crosstalk scores
cbmc_comp_n	cytotalk⊎Kirouac2010_cytotalk⊎Cellinker	0.0158244	Crosstalk scores
cbmc_comp_n	cytotalk⊎Kirouac2010_cytotalk⊎CellPhoneDB	0.047065	Crosstalk scores
cbmc_comp_n	cytotalk⊎Kirouac2010_cytotalk⊎CellTalkDB	0.0167768	Crosstalk scores
cbmc_comp_n	cytotalk⊎Kirouac2010_cytotalk⊎connectomeDB2020	0.0272214	Crosstalk scores
cbmc_comp_n	cytotalk⊎Kirouac2010_cytotalk⊎EMBRACE	0.0178117	Crosstalk scores
cbmc_comp_n	cytotalk⊎Kirouac2010_cytotalk⊎Guide2Pharma	0.0666667	Crosstalk scores
cbmc_comp_n	cytotalk⊎Kirouac2010_cytotalk⊎HPMR	0.0526316	Crosstalk scores
cbmc_comp_n	cytotalk⊎Kirouac2010_cytotalk⊎ICELLNET	0.064986	Crosstalk scores
cbmc_comp_n	cytotalk⊎Kirouac2010_cytotalk⊎iTALK	0.019368	Crosstalk scores
cbmc_comp_n	cytotalk⊎Kirouac2010_cytotalk⊎LRdb	0.0178117	Crosstalk scores
cbmc_comp_n	cytotalk⊎Kirouac2010_cytotalk⊎Ramilowski2015	0.0282776	Crosstalk scores
cbmc_comp_n	cytotalk⊎Kirouac2010_cytotalk⊎OmniPath	0.0106114	Crosstalk scores
cbmc_comp_n	cytotalk⊎LRdb_cytotalk⊎Baccin2019	0.331558	Crosstalk scores
cbmc_comp_n	cytotalk⊎LRdb_cytotalk⊎CellCall	0.148509	Crosstalk scores
cbmc_comp_n	cytotalk⊎LRdb_cytotalk⊎CellChatDB	0.122614	Crosstalk scores
cbmc_comp_n	cytotalk⊎LRdb_cytotalk⊎Cellinker	0.246867	Crosstalk scores
cbmc_comp_n	cytotalk⊎LRdb_cytotalk⊎CellPhoneDB	0.0903084	Crosstalk scores
cbmc_comp_n	cytotalk⊎LRdb_cytotalk⊎CellTalkDB	0.824818	Crosstalk scores
cbmc_comp_n	cytotalk⊎LRdb_cytotalk⊎connectomeDB2020	0.432665	Crosstalk scores
cbmc_comp_n	cytotalk⊎LRdb_cytotalk⊎EMBRACE	0.498127	Crosstalk scores
cbmc_comp_n	cytotalk⊎LRdb_cytotalk⊎Guide2Pharma	0.0799136	Crosstalk scores
cbmc_comp_n	cytotalk⊎LRdb_cytotalk⊎HPMR	0.0881393	Crosstalk scores
cbmc_comp_n	cytotalk⊎LRdb_cytotalk⊎ICELLNET	0.0422149	Crosstalk scores
cbmc_comp_n	cytotalk⊎LRdb_cytotalk⊎iTALK	0.682086	Crosstalk scores
cbmc_comp_n	cytotalk⊎LRdb_cytotalk⊎Kirouac2010	0.0178117	Crosstalk scores
cbmc_comp_n	cytotalk⊎LRdb_cytotalk⊎Ramilowski2015	0.421464	Crosstalk scores
cbmc_comp_n	cytotalk⊎LRdb_cytotalk⊎OmniPath	0.375516	Crosstalk scores
cbmc_comp_n	cytotalk⊎Ramilowski2015_cytotalk⊎Baccin2019	0.586043	Crosstalk scores
cbmc_comp_n	cytotalk⊎Ramilowski2015_cytotalk⊎CellCall	0.226918	Crosstalk scores
cbmc_comp_n	cytotalk⊎Ramilowski2015_cytotalk⊎CellChatDB	0.179939	Crosstalk scores
cbmc_comp_n	cytotalk⊎Ramilowski2015_cytotalk⊎Cellinker	0.26269	Crosstalk scores
cbmc_comp_n	cytotalk⊎Ramilowski2015_cytotalk⊎CellPhoneDB	0.142527	Crosstalk scores
cbmc_comp_n	cytotalk⊎Ramilowski2015_cytotalk⊎CellTalkDB	0.383126	Crosstalk scores
cbmc_comp_n	cytotalk⊎Ramilowski2015_cytotalk⊎connectomeDB2020	0.682086	Crosstalk scores
cbmc_comp_n	cytotalk⊎Ramilowski2015_cytotalk⊎EMBRACE	0.510574	Crosstalk scores
cbmc_comp_n	cytotalk⊎Ramilowski2015_cytotalk⊎Guide2Pharma	0.108033	Crosstalk scores
cbmc_comp_n	cytotalk⊎Ramilowski2015_cytotalk⊎HPMR	0.13701	Crosstalk scores
cbmc_comp_n	cytotalk⊎Ramilowski2015_cytotalk⊎ICELLNET	0.0566982	Crosstalk scores
cbmc_comp_n	cytotalk⊎Ramilowski2015_cytotalk⊎iTALK	0.55159	Crosstalk scores
cbmc_comp_n	cytotalk⊎Ramilowski2015_cytotalk⊎Kirouac2010	0.0282776	Crosstalk scores
cbmc_comp_n	cytotalk⊎Ramilowski2015_cytotalk⊎LRdb	0.421464	Crosstalk scores
cbmc_comp_n	cytotalk⊎Ramilowski2015_cytotalk⊎OmniPath	0.204819	Crosstalk scores
cbmc_comp_n	cytotalk⊎OmniPath_cytotalk⊎Baccin2019	0.188354	Crosstalk scores
cbmc_comp_n	cytotalk⊎OmniPath_cytotalk⊎CellCall	0.104801	Crosstalk scores
cbmc_comp_n	cytotalk⊎OmniPath_cytotalk⊎CellChatDB	0.0843575	Crosstalk scores
cbmc_comp_n	cytotalk⊎OmniPath_cytotalk⊎Cellinker	0.353741	Crosstalk scores
cbmc_comp_n	cytotalk⊎OmniPath_cytotalk⊎CellPhoneDB	0.0503979	Crosstalk scores
cbmc_comp_n	cytotalk⊎OmniPath_cytotalk⊎CellTalkDB	0.408451	Crosstalk scores
cbmc_comp_n	cytotalk⊎OmniPath_cytotalk⊎connectomeDB2020	0.250782	Crosstalk scores
cbmc_comp_n	cytotalk⊎OmniPath_cytotalk⊎EMBRACE	0.231527	Crosstalk scores
cbmc_comp_n	cytotalk⊎OmniPath_cytotalk⊎Guide2Pharma	0.0422095	Crosstalk scores
cbmc_comp_n	cytotalk⊎OmniPath_cytotalk⊎HPMR	0.0509721	Crosstalk scores
cbmc_comp_n	cytotalk⊎OmniPath_cytotalk⊎ICELLNET	0.0242457	Crosstalk scores
cbmc_comp_n	cytotalk⊎OmniPath_cytotalk⊎iTALK	0.286174	Crosstalk scores
cbmc_comp_n	cytotalk⊎OmniPath_cytotalk⊎Kirouac2010	0.0106114	Crosstalk scores
cbmc_comp_n	cytotalk⊎OmniPath_cytotalk⊎LRdb	0.375516	Crosstalk scores
cbmc_comp_n	cytotalk⊎OmniPath_cytotalk⊎Ramilowski2015	0.204819	Crosstalk scores
crc_comp_n	call_natmi⊎Baccin2019_call_natmi⊎CellCall	0.207001	NATMI
crc_comp_n	call_natmi⊎Baccin2019_call_natmi⊎CellChatDB	0.257071	NATMI
crc_comp_n	call_natmi⊎Baccin2019_call_natmi⊎Cellinker	0.227747	NATMI
crc_comp_n	call_natmi⊎Baccin2019_call_natmi⊎CellPhoneDB	0.209921	NATMI
crc_comp_n	call_natmi⊎Baccin2019_call_natmi⊎CellTalkDB	0.28783	NATMI
crc_comp_n	call_natmi⊎Baccin2019_call_natmi⊎connectomeDB2020	0.465201	NATMI
crc_comp_n	call_natmi⊎Baccin2019_call_natmi⊎EMBRACE	0.47167	NATMI
crc_comp_n	call_natmi⊎Baccin2019_call_natmi⊎Guide2Pharma	0.15942	NATMI
crc_comp_n	call_natmi⊎Baccin2019_call_natmi⊎HPMR	0.132503	NATMI
crc_comp_n	call_natmi⊎Baccin2019_call_natmi⊎ICELLNET	0.103144	NATMI
crc_comp_n	call_natmi⊎Baccin2019_call_natmi⊎iTALK	0.454545	NATMI
crc_comp_n	call_natmi⊎Baccin2019_call_natmi⊎Kirouac2010	0.0298661	NATMI
crc_comp_n	call_natmi⊎Baccin2019_call_natmi⊎LRdb	0.308901	NATMI
crc_comp_n	call_natmi⊎Baccin2019_call_natmi⊎Ramilowski2015	0.60901	NATMI
crc_comp_n	call_natmi⊎Baccin2019_call_natmi⊎OmniPath	0.167542	NATMI
crc_comp_n	call_natmi⊎CellCall_call_natmi⊎Baccin2019	0.207001	NATMI
crc_comp_n	call_natmi⊎CellCall_call_natmi⊎CellChatDB	0.271456	NATMI
crc_comp_n	call_natmi⊎CellCall_call_natmi⊎Cellinker	0.142857	NATMI
crc_comp_n	call_natmi⊎CellCall_call_natmi⊎CellPhoneDB	0.221747	NATMI
crc_comp_n	call_natmi⊎CellCall_call_natmi⊎CellTalkDB	0.131862	NATMI
crc_comp_n	call_natmi⊎CellCall_call_natmi⊎connectomeDB2020	0.204094	NATMI
crc_comp_n	call_natmi⊎CellCall_call_natmi⊎EMBRACE	0.184133	NATMI
crc_comp_n	call_natmi⊎CellCall_call_natmi⊎Guide2Pharma	0.163467	NATMI
crc_comp_n	call_natmi⊎CellCall_call_natmi⊎HPMR	0.0917031	NATMI
crc_comp_n	call_natmi⊎CellCall_call_natmi⊎ICELLNET	0.153403	NATMI
crc_comp_n	call_natmi⊎CellCall_call_natmi⊎iTALK	0.182732	NATMI
crc_comp_n	call_natmi⊎CellCall_call_natmi⊎Kirouac2010	0.0660981	NATMI
crc_comp_n	call_natmi⊎CellCall_call_natmi⊎LRdb	0.13701	NATMI
crc_comp_n	call_natmi⊎CellCall_call_natmi⊎Ramilowski2015	0.217285	NATMI
crc_comp_n	call_natmi⊎CellCall_call_natmi⊎OmniPath	0.0911075	NATMI
crc_comp_n	call_natmi⊎CellChatDB_call_natmi⊎Baccin2019	0.257071	NATMI
crc_comp_n	call_natmi⊎CellChatDB_call_natmi⊎CellCall	0.271456	NATMI
crc_comp_n	call_natmi⊎CellChatDB_call_natmi⊎Cellinker	0.208459	NATMI
crc_comp_n	call_natmi⊎CellChatDB_call_natmi⊎CellPhoneDB	0.251564	NATMI
crc_comp_n	call_natmi⊎CellChatDB_call_natmi⊎CellTalkDB	0.188354	NATMI
crc_comp_n	call_natmi⊎CellChatDB_call_natmi⊎connectomeDB2020	0.303781	NATMI
crc_comp_n	call_natmi⊎CellChatDB_call_natmi⊎EMBRACE	0.205546	NATMI
crc_comp_n	call_natmi⊎CellChatDB_call_natmi⊎Guide2Pharma	0.140251	NATMI
crc_comp_n	call_natmi⊎CellChatDB_call_natmi⊎HPMR	0.0958904	NATMI
crc_comp_n	call_natmi⊎CellChatDB_call_natmi⊎ICELLNET	0.135718	NATMI
crc_comp_n	call_natmi⊎CellChatDB_call_natmi⊎iTALK	0.261034	NATMI
crc_comp_n	call_natmi⊎CellChatDB_call_natmi⊎Kirouac2010	0.0427529	NATMI
crc_comp_n	call_natmi⊎CellChatDB_call_natmi⊎LRdb	0.196172	NATMI
crc_comp_n	call_natmi⊎CellChatDB_call_natmi⊎Ramilowski2015	0.30039	NATMI
crc_comp_n	call_natmi⊎CellChatDB_call_natmi⊎OmniPath	0.135074	NATMI
crc_comp_n	call_natmi⊎Cellinker_call_natmi⊎Baccin2019	0.227747	NATMI
crc_comp_n	call_natmi⊎Cellinker_call_natmi⊎CellCall	0.142857	NATMI
crc_comp_n	call_natmi⊎Cellinker_call_natmi⊎CellChatDB	0.208459	NATMI
crc_comp_n	call_natmi⊎Cellinker_call_natmi⊎CellPhoneDB	0.121705	NATMI
crc_comp_n	call_natmi⊎Cellinker_call_natmi⊎CellTalkDB	0.332445	NATMI
crc_comp_n	call_natmi⊎Cellinker_call_natmi⊎connectomeDB2020	0.30719	NATMI
crc_comp_n	call_natmi⊎Cellinker_call_natmi⊎EMBRACE	0.168224	NATMI
crc_comp_n	call_natmi⊎Cellinker_call_natmi⊎Guide2Pharma	0.0940919	NATMI
crc_comp_n	call_natmi⊎Cellinker_call_natmi⊎HPMR	0.0632642	NATMI
crc_comp_n	call_natmi⊎Cellinker_call_natmi⊎ICELLNET	0.0649627	NATMI
crc_comp_n	call_natmi⊎Cellinker_call_natmi⊎iTALK	0.309758	NATMI
crc_comp_n	call_natmi⊎Cellinker_call_natmi⊎Kirouac2010	0.017294	NATMI
crc_comp_n	call_natmi⊎Cellinker_call_natmi⊎LRdb	0.32714	NATMI
crc_comp_n	call_natmi⊎Cellinker_call_natmi⊎Ramilowski2015	0.292825	NATMI
crc_comp_n	call_natmi⊎Cellinker_call_natmi⊎OmniPath	0.426534	NATMI
crc_comp_n	call_natmi⊎CellPhoneDB_call_natmi⊎Baccin2019	0.209921	NATMI
crc_comp_n	call_natmi⊎CellPhoneDB_call_natmi⊎CellCall	0.221747	NATMI
crc_comp_n	call_natmi⊎CellPhoneDB_call_natmi⊎CellChatDB	0.251564	NATMI
crc_comp_n	call_natmi⊎CellPhoneDB_call_natmi⊎Cellinker	0.121705	NATMI
crc_comp_n	call_natmi⊎CellPhoneDB_call_natmi⊎CellTalkDB	0.157407	NATMI
crc_comp_n	call_natmi⊎CellPhoneDB_call_natmi⊎connectomeDB2020	0.226242	NATMI
crc_comp_n	call_natmi⊎CellPhoneDB_call_natmi⊎EMBRACE	0.174398	NATMI
crc_comp_n	call_natmi⊎CellPhoneDB_call_natmi⊎Guide2Pharma	0.222494	NATMI
crc_comp_n	call_natmi⊎CellPhoneDB_call_natmi⊎HPMR	0.114827	NATMI
crc_comp_n	call_natmi⊎CellPhoneDB_call_natmi⊎ICELLNET	0.296176	NATMI
crc_comp_n	call_natmi⊎CellPhoneDB_call_natmi⊎iTALK	0.201201	NATMI
crc_comp_n	call_natmi⊎CellPhoneDB_call_natmi⊎Kirouac2010	0.0476689	NATMI
crc_comp_n	call_natmi⊎CellPhoneDB_call_natmi⊎LRdb	0.149425	NATMI
crc_comp_n	call_natmi⊎CellPhoneDB_call_natmi⊎Ramilowski2015	0.236094	NATMI
crc_comp_n	call_natmi⊎CellPhoneDB_call_natmi⊎OmniPath	0.101322	NATMI
crc_comp_n	call_natmi⊎CellTalkDB_call_natmi⊎Baccin2019	0.28783	NATMI
crc_comp_n	call_natmi⊎CellTalkDB_call_natmi⊎CellCall	0.131862	NATMI
crc_comp_n	call_natmi⊎CellTalkDB_call_natmi⊎CellChatDB	0.188354	NATMI
crc_comp_n	call_natmi⊎CellTalkDB_call_natmi⊎Cellinker	0.332445	NATMI
crc_comp_n	call_natmi⊎CellTalkDB_call_natmi⊎CellPhoneDB	0.157407	NATMI
crc_comp_n	call_natmi⊎CellTalkDB_call_natmi⊎connectomeDB2020	0.397624	NATMI
crc_comp_n	call_natmi⊎CellTalkDB_call_natmi⊎EMBRACE	0.258653	NATMI
crc_comp_n	call_natmi⊎CellTalkDB_call_natmi⊎Guide2Pharma	0.109878	NATMI
crc_comp_n	call_natmi⊎CellTalkDB_call_natmi⊎HPMR	0.0770059	NATMI
crc_comp_n	call_natmi⊎CellTalkDB_call_natmi⊎ICELLNET	0.070091	NATMI
crc_comp_n	call_natmi⊎CellTalkDB_call_natmi⊎iTALK	0.508296	NATMI
crc_comp_n	call_natmi⊎CellTalkDB_call_natmi⊎Kirouac2010	0.0167768	NATMI
crc_comp_n	call_natmi⊎CellTalkDB_call_natmi⊎LRdb	0.851852	NATMI
crc_comp_n	call_natmi⊎CellTalkDB_call_natmi⊎Ramilowski2015	0.388889	NATMI
crc_comp_n	call_natmi⊎CellTalkDB_call_natmi⊎OmniPath	0.426534	NATMI
crc_comp_n	call_natmi⊎connectomeDB2020_call_natmi⊎Baccin2019	0.465201	NATMI
crc_comp_n	call_natmi⊎connectomeDB2020_call_natmi⊎CellCall	0.204094	NATMI
crc_comp_n	call_natmi⊎connectomeDB2020_call_natmi⊎CellChatDB	0.303781	NATMI
crc_comp_n	call_natmi⊎connectomeDB2020_call_natmi⊎Cellinker	0.30719	NATMI
crc_comp_n	call_natmi⊎connectomeDB2020_call_natmi⊎CellPhoneDB	0.226242	NATMI
crc_comp_n	call_natmi⊎connectomeDB2020_call_natmi⊎CellTalkDB	0.397624	NATMI
crc_comp_n	call_natmi⊎connectomeDB2020_call_natmi⊎EMBRACE	0.332445	NATMI
crc_comp_n	call_natmi⊎connectomeDB2020_call_natmi⊎Guide2Pharma	0.155402	NATMI
crc_comp_n	call_natmi⊎connectomeDB2020_call_natmi⊎HPMR	0.111729	NATMI
crc_comp_n	call_natmi⊎connectomeDB2020_call_natmi⊎ICELLNET	0.104362	NATMI
crc_comp_n	call_natmi⊎connectomeDB2020_call_natmi⊎iTALK	0.605136	NATMI
crc_comp_n	call_natmi⊎connectomeDB2020_call_natmi⊎Kirouac2010	0.0319917	NATMI
crc_comp_n	call_natmi⊎connectomeDB2020_call_natmi⊎LRdb	0.416431	NATMI
crc_comp_n	call_natmi⊎connectomeDB2020_call_natmi⊎Ramilowski2015	0.666667	NATMI
crc_comp_n	call_natmi⊎connectomeDB2020_call_natmi⊎OmniPath	0.249219	NATMI
crc_comp_n	call_natmi⊎EMBRACE_call_natmi⊎Baccin2019	0.47167	NATMI
crc_comp_n	call_natmi⊎EMBRACE_call_natmi⊎CellCall	0.184133	NATMI
crc_comp_n	call_natmi⊎EMBRACE_call_natmi⊎CellChatDB	0.205546	NATMI
crc_comp_n	call_natmi⊎EMBRACE_call_natmi⊎Cellinker	0.168224	NATMI
crc_comp_n	call_natmi⊎EMBRACE_call_natmi⊎CellPhoneDB	0.174398	NATMI
crc_comp_n	call_natmi⊎EMBRACE_call_natmi⊎CellTalkDB	0.258653	NATMI
crc_comp_n	call_natmi⊎EMBRACE_call_natmi⊎connectomeDB2020	0.332445	NATMI
crc_comp_n	call_natmi⊎EMBRACE_call_natmi⊎Guide2Pharma	0.10742	NATMI
crc_comp_n	call_natmi⊎EMBRACE_call_natmi⊎HPMR	0.102536	NATMI
crc_comp_n	call_natmi⊎EMBRACE_call_natmi⊎ICELLNET	0.0775862	NATMI
crc_comp_n	call_natmi⊎EMBRACE_call_natmi⊎iTALK	0.444043	NATMI
crc_comp_n	call_natmi⊎EMBRACE_call_natmi⊎Kirouac2010	0.0214505	NATMI
crc_comp_n	call_natmi⊎EMBRACE_call_natmi⊎LRdb	0.283697	NATMI
crc_comp_n	call_natmi⊎EMBRACE_call_natmi⊎Ramilowski2015	0.432665	NATMI
crc_comp_n	call_natmi⊎EMBRACE_call_natmi⊎OmniPath	0.129944	NATMI
crc_comp_n	call_natmi⊎Guide2Pharma_call_natmi⊎Baccin2019	0.15942	NATMI
crc_comp_n	call_natmi⊎Guide2Pharma_call_natmi⊎CellCall	0.163467	NATMI
crc_comp_n	call_natmi⊎Guide2Pharma_call_natmi⊎CellChatDB	0.140251	NATMI
crc_comp_n	call_natmi⊎Guide2Pharma_call_natmi⊎Cellinker	0.0940919	NATMI
crc_comp_n	call_natmi⊎Guide2Pharma_call_natmi⊎CellPhoneDB	0.222494	NATMI
crc_comp_n	call_natmi⊎Guide2Pharma_call_natmi⊎CellTalkDB	0.109878	NATMI
crc_comp_n	call_natmi⊎Guide2Pharma_call_natmi⊎connectomeDB2020	0.155402	NATMI
crc_comp_n	call_natmi⊎Guide2Pharma_call_natmi⊎EMBRACE	0.10742	NATMI
crc_comp_n	call_natmi⊎Guide2Pharma_call_natmi⊎HPMR	0.19403	NATMI
crc_comp_n	call_natmi⊎Guide2Pharma_call_natmi⊎ICELLNET	0.255493	NATMI
crc_comp_n	call_natmi⊎Guide2Pharma_call_natmi⊎iTALK	0.150086	NATMI
crc_comp_n	call_natmi⊎Guide2Pharma_call_natmi⊎Kirouac2010	0.102536	NATMI
crc_comp_n	call_natmi⊎Guide2Pharma_call_natmi⊎LRdb	0.113586	NATMI
crc_comp_n	call_natmi⊎Guide2Pharma_call_natmi⊎Ramilowski2015	0.182033	NATMI
crc_comp_n	call_natmi⊎Guide2Pharma_call_natmi⊎OmniPath	0.0729614	NATMI
crc_comp_n	call_natmi⊎HPMR_call_natmi⊎Baccin2019	0.132503	NATMI
crc_comp_n	call_natmi⊎HPMR_call_natmi⊎CellCall	0.0917031	NATMI
crc_comp_n	call_natmi⊎HPMR_call_natmi⊎CellChatDB	0.0958904	NATMI
crc_comp_n	call_natmi⊎HPMR_call_natmi⊎Cellinker	0.0632642	NATMI
crc_comp_n	call_natmi⊎HPMR_call_natmi⊎CellPhoneDB	0.114827	NATMI
crc_comp_n	call_natmi⊎HPMR_call_natmi⊎CellTalkDB	0.0770059	NATMI
crc_comp_n	call_natmi⊎HPMR_call_natmi⊎connectomeDB2020	0.111729	NATMI
crc_comp_n	call_natmi⊎HPMR_call_natmi⊎EMBRACE	0.102536	NATMI
crc_comp_n	call_natmi⊎HPMR_call_natmi⊎Guide2Pharma	0.19403	NATMI
crc_comp_n	call_natmi⊎HPMR_call_natmi⊎ICELLNET	0.110494	NATMI
crc_comp_n	call_natmi⊎HPMR_call_natmi⊎iTALK	0.10742	NATMI
crc_comp_n	call_natmi⊎HPMR_call_natmi⊎Kirouac2010	0.0638298	NATMI
crc_comp_n	call_natmi⊎HPMR_call_natmi⊎LRdb	0.0816658	NATMI
crc_comp_n	call_natmi⊎HPMR_call_natmi⊎Ramilowski2015	0.129305	NATMI
crc_comp_n	call_natmi⊎HPMR_call_natmi⊎OmniPath	0.0520779	NATMI
crc_comp_n	call_natmi⊎ICELLNET_call_natmi⊎Baccin2019	0.103144	NATMI
crc_comp_n	call_natmi⊎ICELLNET_call_natmi⊎CellCall	0.153403	NATMI
crc_comp_n	call_natmi⊎ICELLNET_call_natmi⊎CellChatDB	0.135718	NATMI
crc_comp_n	call_natmi⊎ICELLNET_call_natmi⊎Cellinker	0.0649627	NATMI
crc_comp_n	call_natmi⊎ICELLNET_call_natmi⊎CellPhoneDB	0.296176	NATMI
crc_comp_n	call_natmi⊎ICELLNET_call_natmi⊎CellTalkDB	0.070091	NATMI
crc_comp_n	call_natmi⊎ICELLNET_call_natmi⊎connectomeDB2020	0.104362	NATMI
crc_comp_n	call_natmi⊎ICELLNET_call_natmi⊎EMBRACE	0.0775862	NATMI
crc_comp_n	call_natmi⊎ICELLNET_call_natmi⊎Guide2Pharma	0.255493	NATMI
crc_comp_n	call_natmi⊎ICELLNET_call_natmi⊎HPMR	0.110494	NATMI
crc_comp_n	call_natmi⊎ICELLNET_call_natmi⊎iTALK	0.0970927	NATMI
crc_comp_n	call_natmi⊎ICELLNET_call_natmi⊎Kirouac2010	0.0845987	NATMI
crc_comp_n	call_natmi⊎ICELLNET_call_natmi⊎LRdb	0.0723861	NATMI
crc_comp_n	call_natmi⊎ICELLNET_call_natmi⊎Ramilowski2015	0.112966	NATMI
crc_comp_n	call_natmi⊎ICELLNET_call_natmi⊎OmniPath	0.0471204	NATMI
crc_comp_n	call_natmi⊎iTALK_call_natmi⊎Baccin2019	0.454545	NATMI
crc_comp_n	call_natmi⊎iTALK_call_natmi⊎CellCall	0.182732	NATMI
crc_comp_n	call_natmi⊎iTALK_call_natmi⊎CellChatDB	0.261034	NATMI
crc_comp_n	call_natmi⊎iTALK_call_natmi⊎Cellinker	0.309758	NATMI
crc_comp_n	call_natmi⊎iTALK_call_natmi⊎CellPhoneDB	0.201201	NATMI
crc_comp_n	call_natmi⊎iTALK_call_natmi⊎CellTalkDB	0.508296	NATMI
crc_comp_n	call_natmi⊎iTALK_call_natmi⊎connectomeDB2020	0.605136	NATMI
crc_comp_n	call_natmi⊎iTALK_call_natmi⊎EMBRACE	0.444043	NATMI
crc_comp_n	call_natmi⊎iTALK_call_natmi⊎Guide2Pharma	0.150086	NATMI
crc_comp_n	call_natmi⊎iTALK_call_natmi⊎HPMR	0.10742	NATMI
crc_comp_n	call_natmi⊎iTALK_call_natmi⊎ICELLNET	0.0970927	NATMI
crc_comp_n	call_natmi⊎iTALK_call_natmi⊎Kirouac2010	0.0272214	NATMI
crc_comp_n	call_natmi⊎iTALK_call_natmi⊎LRdb	0.578532	NATMI
crc_comp_n	call_natmi⊎iTALK_call_natmi⊎Ramilowski2015	0.665279	NATMI
crc_comp_n	call_natmi⊎iTALK_call_natmi⊎OmniPath	0.242236	NATMI
crc_comp_n	call_natmi⊎Kirouac2010_call_natmi⊎Baccin2019	0.0298661	NATMI
crc_comp_n	call_natmi⊎Kirouac2010_call_natmi⊎CellCall	0.0660981	NATMI
crc_comp_n	call_natmi⊎Kirouac2010_call_natmi⊎CellChatDB	0.0427529	NATMI
crc_comp_n	call_natmi⊎Kirouac2010_call_natmi⊎Cellinker	0.017294	NATMI
crc_comp_n	call_natmi⊎Kirouac2010_call_natmi⊎CellPhoneDB	0.0476689	NATMI
crc_comp_n	call_natmi⊎Kirouac2010_call_natmi⊎CellTalkDB	0.0167768	NATMI
crc_comp_n	call_natmi⊎Kirouac2010_call_natmi⊎connectomeDB2020	0.0319917	NATMI
crc_comp_n	call_natmi⊎Kirouac2010_call_natmi⊎EMBRACE	0.0214505	NATMI
crc_comp_n	call_natmi⊎Kirouac2010_call_natmi⊎Guide2Pharma	0.102536	NATMI
crc_comp_n	call_natmi⊎Kirouac2010_call_natmi⊎HPMR	0.0638298	NATMI
crc_comp_n	call_natmi⊎Kirouac2010_call_natmi⊎ICELLNET	0.0845987	NATMI
crc_comp_n	call_natmi⊎Kirouac2010_call_natmi⊎iTALK	0.0272214	NATMI
crc_comp_n	call_natmi⊎Kirouac2010_call_natmi⊎LRdb	0.0183299	NATMI
crc_comp_n	call_natmi⊎Kirouac2010_call_natmi⊎Ramilowski2015	0.0346611	NATMI
crc_comp_n	call_natmi⊎Kirouac2010_call_natmi⊎OmniPath	0.0111223	NATMI
crc_comp_n	call_natmi⊎LRdb_call_natmi⊎Baccin2019	0.308901	NATMI
crc_comp_n	call_natmi⊎LRdb_call_natmi⊎CellCall	0.13701	NATMI
crc_comp_n	call_natmi⊎LRdb_call_natmi⊎CellChatDB	0.196172	NATMI
crc_comp_n	call_natmi⊎LRdb_call_natmi⊎Cellinker	0.32714	NATMI
crc_comp_n	call_natmi⊎LRdb_call_natmi⊎CellPhoneDB	0.149425	NATMI
crc_comp_n	call_natmi⊎LRdb_call_natmi⊎CellTalkDB	0.851852	NATMI
crc_comp_n	call_natmi⊎LRdb_call_natmi⊎connectomeDB2020	0.416431	NATMI
crc_comp_n	call_natmi⊎LRdb_call_natmi⊎EMBRACE	0.283697	NATMI
crc_comp_n	call_natmi⊎LRdb_call_natmi⊎Guide2Pharma	0.113586	NATMI
crc_comp_n	call_natmi⊎LRdb_call_natmi⊎HPMR	0.0816658	NATMI
crc_comp_n	call_natmi⊎LRdb_call_natmi⊎ICELLNET	0.0723861	NATMI
crc_comp_n	call_natmi⊎LRdb_call_natmi⊎iTALK	0.578532	NATMI
crc_comp_n	call_natmi⊎LRdb_call_natmi⊎Kirouac2010	0.0183299	NATMI
crc_comp_n	call_natmi⊎LRdb_call_natmi⊎Ramilowski2015	0.424501	NATMI
crc_comp_n	call_natmi⊎LRdb_call_natmi⊎OmniPath	0.389854	NATMI
crc_comp_n	call_natmi⊎Ramilowski2015_call_natmi⊎Baccin2019	0.60901	NATMI
crc_comp_n	call_natmi⊎Ramilowski2015_call_natmi⊎CellCall	0.217285	NATMI
crc_comp_n	call_natmi⊎Ramilowski2015_call_natmi⊎CellChatDB	0.30039	NATMI
crc_comp_n	call_natmi⊎Ramilowski2015_call_natmi⊎Cellinker	0.292825	NATMI
crc_comp_n	call_natmi⊎Ramilowski2015_call_natmi⊎CellPhoneDB	0.236094	NATMI
crc_comp_n	call_natmi⊎Ramilowski2015_call_natmi⊎CellTalkDB	0.388889	NATMI
crc_comp_n	call_natmi⊎Ramilowski2015_call_natmi⊎connectomeDB2020	0.666667	NATMI
crc_comp_n	call_natmi⊎Ramilowski2015_call_natmi⊎EMBRACE	0.432665	NATMI
crc_comp_n	call_natmi⊎Ramilowski2015_call_natmi⊎Guide2Pharma	0.182033	NATMI
crc_comp_n	call_natmi⊎Ramilowski2015_call_natmi⊎HPMR	0.129305	NATMI
crc_comp_n	call_natmi⊎Ramilowski2015_call_natmi⊎ICELLNET	0.112966	NATMI
crc_comp_n	call_natmi⊎Ramilowski2015_call_natmi⊎iTALK	0.665279	NATMI
crc_comp_n	call_natmi⊎Ramilowski2015_call_natmi⊎Kirouac2010	0.0346611	NATMI
crc_comp_n	call_natmi⊎Ramilowski2015_call_natmi⊎LRdb	0.424501	NATMI
crc_comp_n	call_natmi⊎Ramilowski2015_call_natmi⊎OmniPath	0.203369	NATMI
crc_comp_n	call_natmi⊎OmniPath_call_natmi⊎Baccin2019	0.167542	NATMI
crc_comp_n	call_natmi⊎OmniPath_call_natmi⊎CellCall	0.0911075	NATMI
crc_comp_n	call_natmi⊎OmniPath_call_natmi⊎CellChatDB	0.135074	NATMI
crc_comp_n	call_natmi⊎OmniPath_call_natmi⊎Cellinker	0.426534	NATMI
crc_comp_n	call_natmi⊎OmniPath_call_natmi⊎CellPhoneDB	0.101322	NATMI
crc_comp_n	call_natmi⊎OmniPath_call_natmi⊎CellTalkDB	0.426534	NATMI
crc_comp_n	call_natmi⊎OmniPath_call_natmi⊎connectomeDB2020	0.249219	NATMI
crc_comp_n	call_natmi⊎OmniPath_call_natmi⊎EMBRACE	0.129944	NATMI
crc_comp_n	call_natmi⊎OmniPath_call_natmi⊎Guide2Pharma	0.0729614	NATMI
crc_comp_n	call_natmi⊎OmniPath_call_natmi⊎HPMR	0.0520779	NATMI
crc_comp_n	call_natmi⊎OmniPath_call_natmi⊎ICELLNET	0.0471204	NATMI
crc_comp_n	call_natmi⊎OmniPath_call_natmi⊎iTALK	0.242236	NATMI
crc_comp_n	call_natmi⊎OmniPath_call_natmi⊎Kirouac2010	0.0111223	NATMI
crc_comp_n	call_natmi⊎OmniPath_call_natmi⊎LRdb	0.389854	NATMI
crc_comp_n	call_natmi⊎OmniPath_call_natmi⊎Ramilowski2015	0.203369	NATMI
crc_comp_n	call_connectome⊎Baccin2019_call_connectome⊎CellCall	0.108587	Connectome
crc_comp_n	call_connectome⊎Baccin2019_call_connectome⊎CellChatDB	0.25219	Connectome
crc_comp_n	call_connectome⊎Baccin2019_call_connectome⊎Cellinker	0.178445	Connectome
crc_comp_n	call_connectome⊎Baccin2019_call_connectome⊎CellPhoneDB	0.246729	Connectome
crc_comp_n	call_connectome⊎Baccin2019_call_connectome⊎CellTalkDB	0.205422	Connectome
crc_comp_n	call_connectome⊎Baccin2019_call_connectome⊎connectomeDB2020	0.363079	Connectome
crc_comp_n	call_connectome⊎Baccin2019_call_connectome⊎EMBRACE	0.45	Connectome
crc_comp_n	call_connectome⊎Baccin2019_call_connectome⊎Guide2Pharma	0.126689	Connectome
crc_comp_n	call_connectome⊎Baccin2019_call_connectome⊎HPMR	0.0994505	Connectome
crc_comp_n	call_connectome⊎Baccin2019_call_connectome⊎ICELLNET	0.235948	Connectome
crc_comp_n	call_connectome⊎Baccin2019_call_connectome⊎iTALK	0.33489	Connectome
crc_comp_n	call_connectome⊎Baccin2019_call_connectome⊎Kirouac2010	0.0287918	Connectome
crc_comp_n	call_connectome⊎Baccin2019_call_connectome⊎LRdb	0.278594	Connectome
crc_comp_n	call_connectome⊎Baccin2019_call_connectome⊎Ramilowski2015	0.48003	Connectome
crc_comp_n	call_connectome⊎Baccin2019_call_connectome⊎OmniPath	0.126689	Connectome
crc_comp_n	call_connectome⊎CellCall_call_connectome⊎Baccin2019	0.108587	Connectome
crc_comp_n	call_connectome⊎CellCall_call_connectome⊎CellChatDB	0.103144	Connectome
crc_comp_n	call_connectome⊎CellCall_call_connectome⊎Cellinker	0.0672359	Connectome
crc_comp_n	call_connectome⊎CellCall_call_connectome⊎CellPhoneDB	0.0982976	Connectome
crc_comp_n	call_connectome⊎CellCall_call_connectome⊎CellTalkDB	0.0587612	Connectome
crc_comp_n	call_connectome⊎CellCall_call_connectome⊎connectomeDB2020	0.0787487	Connectome
crc_comp_n	call_connectome⊎CellCall_call_connectome⊎EMBRACE	0.0632642	Connectome
crc_comp_n	call_connectome⊎CellCall_call_connectome⊎Guide2Pharma	0.411433	Connectome
crc_comp_n	call_connectome⊎CellCall_call_connectome⊎HPMR	0.165501	Connectome
crc_comp_n	call_connectome⊎CellCall_call_connectome⊎ICELLNET	0.135074	Connectome
crc_comp_n	call_connectome⊎CellCall_call_connectome⊎iTALK	0.0799136	Connectome
crc_comp_n	call_connectome⊎CellCall_call_connectome⊎Kirouac2010	0.117943	Connectome
crc_comp_n	call_connectome⊎CellCall_call_connectome⊎LRdb	0.0666667	Connectome
crc_comp_n	call_connectome⊎CellCall_call_connectome⊎Ramilowski2015	0.109878	Connectome
crc_comp_n	call_connectome⊎CellCall_call_connectome⊎OmniPath	0.0465725	Connectome
crc_comp_n	call_connectome⊎CellChatDB_call_connectome⊎Baccin2019	0.25219	Connectome
crc_comp_n	call_connectome⊎CellChatDB_call_connectome⊎CellCall	0.103144	Connectome
crc_comp_n	call_connectome⊎CellChatDB_call_connectome⊎Cellinker	0.130582	Connectome
crc_comp_n	call_connectome⊎CellChatDB_call_connectome⊎CellPhoneDB	0.282874	Connectome
crc_comp_n	call_connectome⊎CellChatDB_call_connectome⊎CellTalkDB	0.126761	Connectome
crc_comp_n	call_connectome⊎CellChatDB_call_connectome⊎connectomeDB2020	0.204094	Connectome
crc_comp_n	call_connectome⊎CellChatDB_call_connectome⊎EMBRACE	0.181335	Connectome
crc_comp_n	call_connectome⊎CellChatDB_call_connectome⊎Guide2Pharma	0.128032	Connectome
crc_comp_n	call_connectome⊎CellChatDB_call_connectome⊎HPMR	0.0845987	Connectome
crc_comp_n	call_connectome⊎CellChatDB_call_connectome⊎ICELLNET	0.266624	Connectome
crc_comp_n	call_connectome⊎CellChatDB_call_connectome⊎iTALK	0.18624	Connectome
crc_comp_n	call_connectome⊎CellChatDB_call_connectome⊎Kirouac2010	0.0341262	Connectome
crc_comp_n	call_connectome⊎CellChatDB_call_connectome⊎LRdb	0.155402	Connectome
crc_comp_n	call_connectome⊎CellChatDB_call_connectome⊎Ramilowski2015	0.223242	Connectome
crc_comp_n	call_connectome⊎CellChatDB_call_connectome⊎OmniPath	0.10011	Connectome
crc_comp_n	call_connectome⊎Cellinker_call_connectome⊎Baccin2019	0.178445	Connectome
crc_comp_n	call_connectome⊎Cellinker_call_connectome⊎CellCall	0.0672359	Connectome
crc_comp_n	call_connectome⊎Cellinker_call_connectome⊎CellChatDB	0.130582	Connectome
crc_comp_n	call_connectome⊎Cellinker_call_connectome⊎CellPhoneDB	0.119194	Connectome
crc_comp_n	call_connectome⊎Cellinker_call_connectome⊎CellTalkDB	0.310616	Connectome
crc_comp_n	call_connectome⊎Cellinker_call_connectome⊎connectomeDB2020	0.311475	Connectome
crc_comp_n	call_connectome⊎Cellinker_call_connectome⊎EMBRACE	0.131862	Connectome
crc_comp_n	call_connectome⊎Cellinker_call_connectome⊎Guide2Pharma	0.0520779	Connectome
crc_comp_n	call_connectome⊎Cellinker_call_connectome⊎HPMR	0.0330579	Connectome
crc_comp_n	call_connectome⊎Cellinker_call_connectome⊎ICELLNET	0.14482	Connectome
crc_comp_n	call_connectome⊎Cellinker_call_connectome⊎iTALK	0.293661	Connectome
crc_comp_n	call_connectome⊎Cellinker_call_connectome⊎Kirouac2010	0.0188487	Connectome
crc_comp_n	call_connectome⊎Cellinker_call_connectome⊎LRdb	0.329787	Connectome
crc_comp_n	call_connectome⊎Cellinker_call_connectome⊎Ramilowski2015	0.264223	Connectome
crc_comp_n	call_connectome⊎Cellinker_call_connectome⊎OmniPath	0.373626	Connectome
crc_comp_n	call_connectome⊎CellPhoneDB_call_connectome⊎Baccin2019	0.246729	Connectome
crc_comp_n	call_connectome⊎CellPhoneDB_call_connectome⊎CellCall	0.0982976	Connectome
crc_comp_n	call_connectome⊎CellPhoneDB_call_connectome⊎CellChatDB	0.282874	Connectome
crc_comp_n	call_connectome⊎CellPhoneDB_call_connectome⊎Cellinker	0.119194	Connectome
crc_comp_n	call_connectome⊎CellPhoneDB_call_connectome⊎CellTalkDB	0.153403	Connectome
crc_comp_n	call_connectome⊎CellPhoneDB_call_connectome⊎connectomeDB2020	0.240695	Connectome
crc_comp_n	call_connectome⊎CellPhoneDB_call_connectome⊎EMBRACE	0.184133	Connectome
crc_comp_n	call_connectome⊎CellPhoneDB_call_connectome⊎Guide2Pharma	0.142857	Connectome
crc_comp_n	call_connectome⊎CellPhoneDB_call_connectome⊎HPMR	0.0660981	Connectome
crc_comp_n	call_connectome⊎CellPhoneDB_call_connectome⊎ICELLNET	0.246106	Connectome
crc_comp_n	call_connectome⊎CellPhoneDB_call_connectome⊎iTALK	0.18624	Connectome
crc_comp_n	call_connectome⊎CellPhoneDB_call_connectome⊎Kirouac2010	0.0303967	Connectome
crc_comp_n	call_connectome⊎CellPhoneDB_call_connectome⊎LRdb	0.164144	Connectome
crc_comp_n	call_connectome⊎CellPhoneDB_call_connectome⊎Ramilowski2015	0.265022	Connectome
crc_comp_n	call_connectome⊎CellPhoneDB_call_connectome⊎OmniPath	0.0928962	Connectome
crc_comp_n	call_connectome⊎CellTalkDB_call_connectome⊎Baccin2019	0.205422	Connectome
crc_comp_n	call_connectome⊎CellTalkDB_call_connectome⊎CellCall	0.0587612	Connectome
crc_comp_n	call_connectome⊎CellTalkDB_call_connectome⊎CellChatDB	0.126761	Connectome
crc_comp_n	call_connectome⊎CellTalkDB_call_connectome⊎Cellinker	0.310616	Connectome
[truncated: 8,081 more rows]

## Sheet: Figure6A
method_name	pval	odds_ratio	padj	n_rank	dataset	max_rank
Connectome	1.33461e-05	2.62334	0.000106769	100	HER2+ Breast Cancer	14895
Crosstalk scores	9.01007e-05	2.39961	0.000360403	100	HER2+ Breast Cancer	11060
NATMI	0.000254007	2.29268	0.000677352	100	HER2+ Breast Cancer	61878
LogFC Mean	0.424562	1.21798	0.566083	100	HER2+ Breast Cancer	5763
Consensus*	0.894253	0.927982	0.894253	100	HER2+ Breast Cancer	10317
SingleCellSignalR	0.894253	0.927982	0.894253	100	HER2+ Breast Cancer	52012
CellPhoneDB	0.00192877	0.310983	0.00308603	100	HER2+ Breast Cancer	4387
CellChat	0.000720923	0.286592	0.00144185	100	HER2+ Breast Cancer	1167
Connectome	9.20685e-09	2.29268	7.36548e-08	250	HER2+ Breast Cancer	14895
NATMI	4.76541e-07	2.08802	1.27078e-06	250	HER2+ Breast Cancer	61878
Crosstalk scores	4.76541e-07	2.08802	1.27078e-06	250	HER2+ Breast Cancer	11060
CellChat	1.50226e-05	1.89458	3.00453e-05	250	HER2+ Breast Cancer	1167
Consensus*	0.00524275	1.53852	0.00838839	250	HER2+ Breast Cancer	10317
LogFC Mean	0.0141991	1.47174	0.0189321	250	HER2+ Breast Cancer	5763
SingleCellSignalR	0.128642	1.27951	0.14702	250	HER2+ Breast Cancer	52012
CellPhoneDB	1	0.983772	1	250	HER2+ Breast Cancer	4387
CellChat	4.95567e-30	2.85396	3.96454e-29	500	HER2+ Breast Cancer	1167
LogFC Mean	5.65255e-15	2.23002	2.26102e-14	500	HER2+ Breast Cancer	5763
Crosstalk scores	6.51103e-13	2.10795	1.73627e-12	500	HER2+ Breast Cancer	11060
Connectome	4.99098e-11	1.99004	9.98196e-11	500	HER2+ Breast Cancer	14895
Consensus*	8.74129e-07	1.69402	1.39861e-06	500	HER2+ Breast Cancer	10317
NATMI	2.09054e-05	1.58953	2.78738e-05	500	HER2+ Breast Cancer	61878
CellPhoneDB	0.000205484	1.50496	0.000234839	500	HER2+ Breast Cancer	4387
SingleCellSignalR	0.00282984	1.39021	0.00282984	500	HER2+ Breast Cancer	52012
CellChat	4.17001e-39	2.42001	3.336e-38	1000	HER2+ Breast Cancer	1167
LogFC Mean	3.3854e-28	2.23002	1.35416e-27	1000	HER2+ Breast Cancer	5763
Connectome	1.31592e-22	2.05833	3.50911e-22	1000	HER2+ Breast Cancer	14895
Crosstalk scores	4.05732e-21	2.00941	8.11463e-21	1000	HER2+ Breast Cancer	11060
Consensus*	4.95597e-19	1.94208	7.92956e-19	1000	HER2+ Breast Cancer	10317
CellPhoneDB	9.68559e-15	1.79283	1.29141e-14	1000	HER2+ Breast Cancer	4387
SingleCellSignalR	4.32998e-12	1.69403	4.94855e-12	1000	HER2+ Breast Cancer	52012
NATMI	2.49906e-06	1.44706	2.49906e-06	1000	HER2+ Breast Cancer	61878
LogFC Mean	1.0075e-47	1.99389	8.06e-47	2500	HER2+ Breast Cancer	5763
Consensus*	5.28134e-46	1.97075	2.11254e-45	2500	HER2+ Breast Cancer	10317
CellPhoneDB	5.56162e-39	1.87209	1.4831e-38	2500	HER2+ Breast Cancer	4387
Connectome	2.55587e-34	1.80561	5.11173e-34	2500	HER2+ Breast Cancer	14895
SingleCellSignalR	1.67831e-21	1.59983	2.6853e-21	2500	HER2+ Breast Cancer	52012
Crosstalk scores	6.20941e-21	1.58953	8.27922e-21	2500	HER2+ Breast Cancer	11060
NATMI	4.83419e-18	1.53852	5.52479e-18	2500	HER2+ Breast Cancer	61878
CellChat	1	NA	1	2500	HER2+ Breast Cancer	1167
Consensus*	2.55015e-54	1.72604	2.04012e-53	5000	HER2+ Breast Cancer	10317
LogFC Mean	6.93237e-53	1.71355	2.77295e-52	5000	HER2+ Breast Cancer	5763
Connectome	1.68962e-35	1.56053	4.50566e-35	5000	HER2+ Breast Cancer	14895
NATMI	6.38758e-33	1.53515	1.27752e-32	5000	HER2+ Breast Cancer	61878
SingleCellSignalR	7.87096e-32	1.52505	1.25935e-31	5000	HER2+ Breast Cancer	52012
Crosstalk scores	4.10033e-25	1.45527	5.46711e-25	5000	HER2+ Breast Cancer	11060
CellChat	1	NA	1	5000	HER2+ Breast Cancer	1167
CellPhoneDB	1	NA	1	5000	HER2+ Breast Cancer	4387
Consensus*	7.74054e-57	1.52086	6.19244e-56	10000	HER2+ Breast Cancer	10317
NATMI	7.29988e-43	1.44133	2.91995e-42	10000	HER2+ Breast Cancer	61878
SingleCellSignalR	7.1078e-31	1.36456	1.89541e-30	10000	HER2+ Breast Cancer	52012
Crosstalk scores	1.11784e-24	1.32017	2.23567e-24	10000	HER2+ Breast Cancer	11060
Connectome	1.4179e-17	1.26248	2.26863e-17	10000	HER2+ Breast Cancer	14895
CellChat	1	NA	1	10000	HER2+ Breast Cancer	1167
CellPhoneDB	1	NA	1	10000	HER2+ Breast Cancer	4387
LogFC Mean	1	NA	1	10000	HER2+ Breast Cancer	5763
LogFC Mean	4.74788e-15	5.55414	1.89915e-14	100	Triple N. Breast Cancer	7767
CellChat	2.61542e-17	5.2291	2.09233e-16	100	Triple N. Breast Cancer	1266
CellPhoneDB	1.37534e-13	5.11893	3.66757e-13	100	Triple N. Breast Cancer	6455
SingleCellSignalR	6.97149e-13	4.91241	1.3943e-12	100	Triple N. Breast Cancer	105354
Consensus*	4.32251e-06	3.02956	6.91601e-06	100	Triple N. Breast Cancer	16857
Crosstalk scores	0.000194358	2.48364	0.000259144	100	Triple N. Breast Cancer	16034
Connectome	0.00121864	2.23231	0.00139273	100	Triple N. Breast Cancer	33011
NATMI	0.00333735	2.11153	0.00333735	100	Triple N. Breast Cancer	114390
LogFC Mean	4.71547e-16	3.32645	3.77237e-15	250	Triple N. Breast Cancer	7767
SingleCellSignalR	3.60041e-11	2.74904	1.44017e-10	250	Triple N. Breast Cancer	105354
CellPhoneDB	1.99479e-09	2.53547	5.31945e-09	250	Triple N. Breast Cancer	6455
Connectome	1.29323e-08	2.43232	2.58646e-08	250	Triple N. Breast Cancer	33011
CellChat	2.30974e-08	2.35625	3.69558e-08	250	Triple N. Breast Cancer	1266
Consensus*	2.83044e-06	2.13543	3.77392e-06	250	Triple N. Breast Cancer	16857
Crosstalk scores	0.00200725	1.67976	0.002294	250	Triple N. Breast Cancer	16034
NATMI	0.00375024	1.63666	0.00375024	250	Triple N. Breast Cancer	114390
SingleCellSignalR	1.24888e-20	2.74904	9.99104e-20	500	Triple N. Breast Cancer	105354
LogFC Mean	9.90753e-20	2.6948	3.96301e-19	500	Triple N. Breast Cancer	7767
CellChat	2.27156e-18	2.60542	6.0575e-18	500	Triple N. Breast Cancer	1266
CellPhoneDB	1.41222e-15	2.43232	2.82445e-15	500	Triple N. Breast Cancer	6455
Connectome	2.48712e-11	2.13543	3.9794e-11	500	Triple N. Breast Cancer	33011
Consensus*	8.78408e-06	1.70147	1.17121e-05	500	Triple N. Breast Cancer	16857
NATMI	1.64308e-05	1.67976	1.87781e-05	500	Triple N. Breast Cancer	114390
Crosstalk scores	0.000177811	1.5728	0.000177811	500	Triple N. Breast Cancer	16034
CellPhoneDB	3.61627e-23	2.22009	2.89302e-22	1000	Triple N. Breast Cancer	6455
LogFC Mean	3.00397e-18	2.04056	1.20159e-17	1000	Triple N. Breast Cancer	7767
Connectome	5.55899e-14	1.86773	1.4824e-13	1000	Triple N. Breast Cancer	33011
SingleCellSignalR	4.21006e-12	1.78939	8.42013e-12	1000	Triple N. Breast Cancer	105354
Consensus*	1.21762e-11	1.76725	1.94819e-11	1000	Triple N. Breast Cancer	16857
NATMI	1.52719e-08	1.62595	2.03625e-08	1000	Triple N. Breast Cancer	114390
CellChat	8.0839e-08	1.52117	9.23874e-08	1000	Triple N. Breast Cancer	1266
Crosstalk scores	0.00123139	1.33647	0.00123139	1000	Triple N. Breast Cancer	16034
Connectome	3.44245e-32	1.86997	2.75396e-31	2500	Triple N. Breast Cancer	33011
LogFC Mean	7.42664e-14	1.51405	2.97066e-13	2500	Triple N. Breast Cancer	7767
SingleCellSignalR	9.0725e-13	1.48911	2.41933e-12	2500	Triple N. Breast Cancer	105354
NATMI	1.41127e-12	1.48497	2.82254e-12	2500	Triple N. Breast Cancer	114390
CellPhoneDB	6.58179e-11	1.44377	1.05309e-10	2500	Triple N. Breast Cancer	6455
Consensus*	5.80148e-08	1.36254	7.7353e-08	2500	Triple N. Breast Cancer	16857
Crosstalk scores	5.8896e-07	1.33048	6.73097e-07	2500	Triple N. Breast Cancer	16034
CellChat	1	NA	1	2500	Triple N. Breast Cancer	1266
Connectome	9.72746e-42	1.6906	7.78197e-41	5000	Triple N. Breast Cancer	33011
NATMI	1.15793e-21	1.46638	4.63173e-21	5000	Triple N. Breast Cancer	114390
SingleCellSignalR	9.38529e-16	1.38472	2.50274e-15	5000	Triple N. Breast Cancer	105354
CellPhoneDB	5.7034e-13	1.34247	1.14068e-12	5000	Triple N. Breast Cancer	6455
LogFC Mean	2.36256e-12	1.33248	3.78009e-12	5000	Triple N. Breast Cancer	7767
Crosstalk scores	3.23591e-06	1.21433	4.31455e-06	5000	Triple N. Breast Cancer	16034
Consensus*	6.03857e-06	1.20851	6.90122e-06	5000	Triple N. Breast Cancer	16857
CellChat	1	NA	1	5000	Triple N. Breast Cancer	1266
Connectome	2.20996e-40	1.46947	1.76797e-39	10000	Triple N. Breast Cancer	33011
NATMI	1.25496e-21	1.32649	5.01983e-21	10000	Triple N. Breast Cancer	114390
Consensus*	3.5739e-21	1.32251	9.53039e-21	10000	Triple N. Breast Cancer	16857
SingleCellSignalR	9.93494e-17	1.28088	1.98699e-16	10000	Triple N. Breast Cancer	105354
Crosstalk scores	5.86873e-09	1.19302	9.38997e-09	10000	Triple N. Breast Cancer	16034
CellChat	1	NA	1	10000	Triple N. Breast Cancer	1266
CellPhoneDB	1	NA	1	10000	Triple N. Breast Cancer	6455
LogFC Mean	1	NA	1	10000	Triple N. Breast Cancer	7767

## Sheet: Figure6B
dataset	method_name	pval	odds_ratio	padj	n_rank
Triple N. Breast Cancer	Consensus*	0.0176641	2.335	0.0706565	100
Triple N. Breast Cancer	LogFC Mean	0.0176641	2.335	0.0706565	100
Triple N. Breast Cancer	Connectome	1	NA	1	100
Triple N. Breast Cancer	CellPhoneDB	0.819991	0.787138	0.937132	100
Triple N. Breast Cancer	NATMI	0.492006	0.584262	0.656008	100
Triple N. Breast Cancer	Crosstalk scores	0.492006	0.584262	0.656008	100
Triple N. Breast Cancer	SingleCellSignalR	0.246789	0.385539	0.493577	100
Triple N. Breast Cancer	CellChat	0.246789	0.385539	0.493577	100
Triple N. Breast Cancer	LogFC Mean	1.14914e-10	3.59834	9.19312e-10	250
Triple N. Breast Cancer	Consensus*	1.34512e-05	2.57601	5.38048e-05	250
Triple N. Breast Cancer	CellChat	0.310827	1.28622	0.467297	250
Triple N. Breast Cancer	SingleCellSignalR	0.467297	1.20583	0.467297	250
Triple N. Breast Cancer	CellPhoneDB	0.467297	1.20583	0.467297	250
Triple N. Breast Cancer	Crosstalk scores	0.383662	0.705483	0.467297	250
Triple N. Breast Cancer	NATMI	0.244854	0.621932	0.467297	250
Triple N. Breast Cancer	Connectome	6.42693e-05	0.075884	0.000171385	250
Triple N. Breast Cancer	LogFC Mean	1.29724e-18	3.49175	1.03779e-17	500
Triple N. Breast Cancer	Consensus*	1.00715e-06	2.1927	2.68574e-06	500
Triple N. Breast Cancer	CellPhoneDB	0.0509619	1.42192	0.081539	500
Triple N. Breast Cancer	SingleCellSignalR	0.0805992	1.37833	0.107466	500
Triple N. Breast Cancer	CellChat	0.219376	1.24868	0.250715	500
Triple N. Breast Cancer	NATMI	0.412276	1.16316	0.412276	500
Triple N. Breast Cancer	Crosstalk scores	0.0101299	0.50428	0.0202598	500
Triple N. Breast Cancer	Connectome	3.10005e-07	0.152344	1.24002e-06	500
Triple N. Breast Cancer	LogFC Mean	2.25883e-23	2.87287	1.80706e-22	1000
Triple N. Breast Cancer	Consensus*	6.98998e-09	1.98308	1.86399e-08	1000
Triple N. Breast Cancer	CellPhoneDB	0.000159224	1.59817	0.000318449	1000
Triple N. Breast Cancer	NATMI	0.00902266	1.4001	0.0120302	1000
Triple N. Breast Cancer	SingleCellSignalR	0.168301	1.20583	0.192344	1000
Triple N. Breast Cancer	CellChat	0.219296	1.17822	0.219296	1000
Triple N. Breast Cancer	Crosstalk scores	0.00137684	0.564205	0.00220294	1000
Triple N. Breast Cancer	Connectome	9.92576e-11	0.22945	3.97031e-10	1000
Triple N. Breast Cancer	LogFC Mean	7.78358e-35	2.39224	6.22687e-34	2500
Triple N. Breast Cancer	Consensus*	1.28989e-11	1.69569	3.43971e-11	2500
Triple N. Breast Cancer	CellPhoneDB	8.44668e-06	1.4394	1.35147e-05	2500
Triple N. Breast Cancer	NATMI	5.36986e-05	1.39574	7.15981e-05	2500
Triple N. Breast Cancer	CellChat	0.000246501	1.35687	0.000281716	2500
Triple N. Breast Cancer	SingleCellSignalR	0.00446178	1.27448	0.00446178	2500
Triple N. Breast Cancer	Crosstalk scores	1.57688e-07	0.560198	3.15375e-07	2500
Triple N. Breast Cancer	Connectome	1.78991e-16	0.354118	7.15966e-16	2500
Triple N. Breast Cancer	LogFC Mean	9.001e-35	1.9279	7.2008e-34	5000
Triple N. Breast Cancer	CellPhoneDB	2.67655e-22	1.7099	1.07062e-21	5000
Triple N. Breast Cancer	Consensus*	7.55586e-14	1.53171	2.0149e-13	5000
Triple N. Breast Cancer	NATMI	1.03556e-10	1.45254	1.6569e-10	5000
Triple N. Breast Cancer	SingleCellSignalR	1.53785e-09	1.42192	2.05046e-09	5000
Triple N. Breast Cancer	CellChat	4.16523e-06	1.31509	4.16523e-06	5000
Triple N. Breast Cancer	Connectome	8.85762e-09	0.652768	1.0123e-08	5000
Triple N. Breast Cancer	Crosstalk scores	3.24824e-11	0.604361	6.49647e-11	5000
Triple N. Breast Cancer	LogFC Mean	4.52248e-30	1.57819	3.61799e-29	10000
Triple N. Breast Cancer	Consensus*	3.71347e-23	1.49645	1.48539e-22	10000
Triple N. Breast Cancer	NATMI	2.89726e-22	1.48545	7.72603e-22	10000
Triple N. Breast Cancer	CellPhoneDB	2.1737e-21	1.47447	4.3474e-21	10000
Triple N. Breast Cancer	CellChat	1.05172e-20	1.46475	1.68275e-20	10000
Triple N. Breast Cancer	SingleCellSignalR	4.22966e-10	1.30251	4.8339e-10	10000
Triple N. Breast Cancer	Connectome	0.0410058	0.906755	0.0410058	10000
Triple N. Breast Cancer	Crosstalk scores	3.54555e-13	0.687202	4.7274e-13	10000
Brain Cortex	Connectome	3.63384e-15	8.29036	2.90707e-14	100
Brain Cortex	LogFC Mean	4.74879e-07	4.67889	1.89951e-06	100
Brain Cortex	Consensus*	2.23154e-06	4.36576	5.95077e-06	100
Brain Cortex	CellChat	0.0143934	2.36832	0.0230294	100
Brain Cortex	CellPhoneDB	0.0143934	2.36832	0.0230294	100
Brain Cortex	NATMI	0.0459736	2.10807	0.0525413	100
Brain Cortex	SingleCellSignalR	0.0459736	2.10807	0.0525413	100
Brain Cortex	Crosstalk scores	0.331323	0.435004	0.331323	100
Brain Cortex	Connectome	2.79377e-29	7.18123	2.23501e-28	250
Brain Cortex	LogFC Mean	2.12248e-17	5.03949	8.4899e-17	250
Brain Cortex	Consensus*	3.71402e-12	4.06017	9.90406e-12	250
Brain Cortex	NATMI	0.000185654	2.36832	0.000371307	250
Brain Cortex	CellChat	0.0131234	1.85359	0.0209975	250
Brain Cortex	CellPhoneDB	0.0455913	1.65375	0.0607884	250
Brain Cortex	SingleCellSignalR	0.0897873	1.55516	0.102614	250
Brain Cortex	Crosstalk scores	0.125569	0.524138	0.125569	250
Brain Cortex	LogFC Mean	1.35654e-37	5.46267	1.08523e-36	500
Brain Cortex	Connectome	1.50231e-32	4.99946	6.00923e-32	500
Brain Cortex	Consensus*	2.9767e-14	3.185	7.93786e-14	500
Brain Cortex	NATMI	4.05027e-09	2.58061	8.10053e-09	500
Brain Cortex	CellChat	0.0168801	1.55516	0.0270081	500
Brain Cortex	CellPhoneDB	0.0660387	1.40887	0.0880516	500
Brain Cortex	SingleCellSignalR	0.158701	1.3124	0.181372	500
Brain Cortex	Crosstalk scores	1	0.981034	1	500
Brain Cortex	LogFC Mean	4.61423e-53	4.52139	3.69138e-52	1000
Brain Cortex	Connectome	4.91228e-32	3.46989	1.96491e-31	1000
Brain Cortex	NATMI	1.80946e-21	2.8791	4.82522e-21	1000
Brain Cortex	Consensus*	1.01728e-13	2.39469	2.03456e-13	1000
Brain Cortex	CellChat	0.00128402	1.53064	0.00205444	1000
Brain Cortex	CellPhoneDB	0.125591	1.24056	0.167455	1000
Brain Cortex	SingleCellSignalR	0.59263	1.07469	0.677292	1000
Brain Cortex	Crosstalk scores	1	0.981034	1	1000
Brain Cortex	NATMI	1.15274e-68	3.28679	9.22189e-68	2500
Brain Cortex	LogFC Mean	1.38799e-64	3.19627	5.55198e-64	2500
Brain Cortex	Connectome	2.50205e-41	2.64531	6.67214e-41	2500
Brain Cortex	Consensus*	2.54008e-22	2.11827	5.08016e-22	2500
Brain Cortex	CellChat	0.0589476	1.18818	0.0943162	2500
Brain Cortex	CellPhoneDB	0.961418	0.990367	0.961418	2500
Brain Cortex	SingleCellSignalR	0.80887	0.971709	0.924423	2500
Brain Cortex	Crosstalk scores	0.663248	0.953082	0.884331	2500
Brain Cortex	NATMI	6.58386e-84	2.6884	5.26709e-83	5000
Brain Cortex	LogFC Mean	7.81645e-61	2.38415	3.12658e-60	5000
Brain Cortex	Connectome	4.72382e-42	2.10294	1.25969e-41	5000
Brain Cortex	Consensus*	2.18836e-25	1.81323	4.37673e-25	5000
Brain Cortex	CellChat	0.681012	1.02778	0.778299	5000
Brain Cortex	Crosstalk scores	0.891003	1.00906	0.891003	5000
Brain Cortex	SingleCellSignalR	0.288187	0.9252	0.38425	5000
Brain Cortex	CellPhoneDB	0.181407	0.90665	0.290251	5000
Brain Cortex	NATMI	1.33511e-98	2.2349	1.06809e-97	10000
Brain Cortex	LogFC Mean	4.04612e-58	1.90148	1.61845e-57	10000
Brain Cortex	Connectome	1.0453e-45	1.78319	2.78746e-45	10000
Brain Cortex	Consensus*	2.06418e-11	1.34608	4.12837e-11	10000
Brain Cortex	Crosstalk scores	0.00307038	1.14786	0.00409384	10000
Brain Cortex	CellChat	0.00754203	0.871953	0.00754203	10000
Brain Cortex	CellPhoneDB	0.00483358	0.865027	0.00552409	10000
Brain Cortex	SingleCellSignalR	0.000354062	0.830459	0.0005665	10000

[truncated: 5 more sheets: Table1, SuppTable1, SuppTable2, SuppTable3, SuppTable4]
